# Supplementary material for: Integration of histopathological image features and multi-dimensional omics data in predicting molecular features and survival in glioblastoma
Source: Front Med (Lausanne). 2025 Apr 23;12:1510793. doi: 10.3389/fmed.2025.1510793 (PMC12055811; doi:10.3389/fmed.2025.1510793)
Supplement: Supplementary file 1 [file Table_1.xlsx]

## Sheet: GBDT
	ATRX	IDH	MGMT	TERT	Class	G_CIMP	Mesenchymal	Nerural	Proneural
RF	0.922788	0.90203	0.899813	0.901936	0.877571	0.924708	0.918873	0.918339	0.916483
GBDT	0.914595	0.847669	0.797324	0.874258	0.799438	0.902085	0.830593	0.863581	0.866859
ADABAG	0.788863	0.783689	0.798712	0.748975	0.782401	0.851421	0.812057	0.832354	0.825037
LR	0.781379	0.697749	0.605154	0.794454	0.688985	0.752984	0.730408	0.718355	0.776565
NB	0.773988	0.579155	0.558733	0.668827	0.643596	0.622197	0.659617	0.605318	0.65781
SVM	0.720171	0.551377	0.591023	0.675636	0.58375	0.514017	0.584091	0.50804	0.548044
DT	0.5	0.587512	0.673683	0.538966	0.662563	0.666513	0.695276	0.621464	0.674295
KNN	0.540023	0.519034	0.521383	0.545373	0.50333	0.583546	0.574526	0.513829	0.520565

## Sheet: LASSO
	ATRX	IDH	MGMT	TERT	Class	G_CIMP	Mesenchymal	Nerural	Proneural
RF	0.93898	0.820425	0.848373	0.791879	0.843114	0.866548	0.876649	0.878886	0.866128
ADABAG	0.793458	0.80076	0.753513	0.736874	0.762391	0.825077	0.784127	0.808379	0.806908
GBDT	0.846706	0.743143	0.723121	0.776407	0.711491	0.776306	0.697248	0.780918	0.796582
LR	0.748972	0.562821	0.557964	0.692732	0.626762	0.611621	0.583089	0.694564	0.716439
NB	0.681153	0.554274	0.504986	0.67822	0.568133	0.522389	0.526223	0.516434	0.606091
DT	0.5	0.513841	0.647863	0.5	0.646571	0.511329	0.619065	0.607145	0.623405
KNN	0.574486	0.508813	0.522718	0.625685	0.511478	0.562037	0.504294	0.523109	0.558308
SVM	0.539798	0.5	0.528005	0.5	0.509668	0.5	0.5	0.5	0.505565

## Sheet: RF
	ATRX	IDH	MGMT	TERT	Class	G_CIMP	Mesenchymal	Nerural	Proneural
RF	0.940537	0.870995	0.896916	0.822781	0.866684	0.885776	0.899915	0.867364	0.87849
GBDT	0.877586	0.785375	0.772223	0.790582	0.717247	0.808575	0.755606	0.810198	0.787772
ADABAG	0.80366	0.774763	0.7891	0.736874	0.766587	0.836866	0.776548	0.812727	0.795658
LR	0.76359	0.690907	0.632685	0.720607	0.652364	0.687389	0.663647	0.729292	0.67076
NB	0.738474	0.620679	0.538427	0.657219	0.567256	0.6048	0.59506	0.588479	0.614197
DT	0.575857	0.527066	0.697375	0.63064	0.63691	0.532028	0.667556	0.611196	0.684223
SVM	0.639252	0.538153	0.586954	0.564479	0.518617	0.5	0.5	0.5	0.5
KNN	0.517453	0.575059	0.512813	0.573117	0.520597	0.495829	0.512536	0.514802	0.51785

## Sheet: XGBoost
	ATRX	IDH	MGMT	TERT	Class	G_CIMP	Mesenchymal	Nerural	Proneural
RF	0.948271	0.923172	0.910677	0.879377	0.907221	0.936094	0.916607	0.919834	0.90984
GBDT	0.909829	0.871979	0.760119	0.80023	0.8053	0.856252	0.818719	0.857861	0.855904
ADABAG	0.798598	0.789333	0.80847	0.758039	0.801877	0.851959	0.821637	0.828289	0.816875
LR	0.786511	0.730012	0.650556	0.733503	0.717409	0.725188	0.694521	0.721072	0.757276
DT	0.575857	0.622667	0.702303	0.648605	0.689339	0.579954	0.71615	0.641505	0.698532
NB	0.754751	0.529333	0.564227	0.723421	0.600313	0.593203	0.66166	0.603674	0.602509
SVM	0.712383	0.544889	0.607182	0.641058	0.582383	0.520622	0.553125	0.512505	0.531659
KNN	0.522928	0.566823	0.51462	0.502445	0.505659	0.522143	0.503158	0.587571	0.514853
