# Supplementary material for: Integration of histopathological image features and multi-dimensional omics data in predicting molecular features and survival in glioblastoma
Source: Front Med (Lausanne). 2025 Apr 23;12:1510793. doi: 10.3389/fmed.2025.1510793 (PMC12055811; doi:10.3389/fmed.2025.1510793)
Supplement: Supplementary file 2 [file Table_2.xlsx]

## Sheet: Clinical data
A0_Samples	A18_Sex	A1_OS	A22_histological_type	A23_Tumor_tissue_site	A2_Event	A8_New_Event	A8_New_Event_Time	A8_New_Event_Tissue	A8_New_Event_Type	A9_Cancer_Status	additional_studies	age_at_initial_pathologic_diagnosis	anatomic_neoplasm_subdivision	bcr_patient_barcode	bcr_patient_uuid	day_of_form_completion	days_to_birth	days_to_death	days_to_initial_pathologic_diagnosis	days_to_last_followup	drugs.drug.bcr_drug_barcode	drugs.drug.bcr_drug_uuid	drugs.drug.clinical_trail_drug_classification	drugs.drug.day_of_form_completion	drugs.drug.days_to_drug_therapy_end	drugs.drug.days_to_drug_therapy_start	drugs.drug.drug_name	drugs.drug.measure_of_response	drugs.drug.month_of_form_completion	drugs.drug.number_cycles	drugs.drug.prescribed_dose	drugs.drug.prescribed_dose_units	drugs.drug.regimen_indication	drugs.drug.regimen_indication_notes	drugs.drug.regimen_number	drugs.drug.route_of_administrations.route_of_administration	drugs.drug.therapy_ongoing	drugs.drug.therapy_types.therapy_type	drugs.drug.therapy_types.therapy_type_notes	drugs.drug.total_dose	drugs.drug.total_dose_units	drugs.drug.tx_on_clinical_trial	drugs.drug.year_of_form_completion	eastern_cancer_oncology_group	ethnicity	follow_ups.follow_up.bcr_followup_barcode	follow_ups.follow_up.bcr_followup_uuid	follow_ups.follow_up.day_of_form_completion	follow_ups.follow_up.days_to_death
TCGA-02-0003	FEMALE	772	Untreated primary (de novo) GBM	Brain	Dead	0	772			Not Available		63	Not Available	TCGA-19-1390	5252c0b7-be05-4c0c-a8ac-afe9ad459489	31	-23063	772	0	772																								Not Available	NOT HISPANIC OR LATINO	TCGA-19-1390-F25396	417135d5-bc25-41c1-b5a9-941ab6635cc4	31	772
TCGA-02-0004	FEMALE	254	Untreated primary (de novo) GBM	Brain	Dead	0	254			WITH TUMOR		64	Not Available	TCGA-76-6285	9e2efb07-826f-4efc-8c69-8625cbc708a6	22	-23674	254	0	254	TCGA-76-6285-D28571	dc92ae92-3d93-46f6-a02c-e4e8fd94f1f2	Not Available	22	Not Available	Not Available	Temodar	Not Available	9	Not Available	250	mg	ADJUVANT	Not Applicable	Not Available	PO	NO	Chemotherapy	Not Available	Not Available	mg	Not Available	2011	Not Available	Not Available	TCGA-76-6285-F28570	58375181-56b8-4058-b6fd-74710db1e0a5	22	254
TCGA-02-0009	MALE	157	Untreated primary (de novo) GBM	Brain	Dead	0	157			Not Available		63	Not Available	TCGA-28-5218	d558203d-3f70-42d4-accb-008ace280f48	22	-23096	157	0	128	TCGA-28-5218-D14973;TCGA-28-5218-D28907	73ec135b-0979-40c6-a70e-a0cb22a0f163;3dbbcdd2-8034-488a-94ae-b6061850d23c	Not Available;Not Available	14;22	Not Available;Not Available	68;68	Temodar;Temodar	Not Available;Not Available	7;7	Not Available;Not Available	100;100	mg;mg	ADJUVANT;ADJUVANT	Not Applicable;Not Applicable	01;Not Available	PO;PO	NO;NO	Chemotherapy;Chemotherapy	Not Available;Not Available	Not Available;Not Available	Not Available;mg	Not Available;Not Available	2011;2011	Not Available	Not Available	TCGA-28-5218-F14972;TCGA-28-5218-F28906	7e67a53a-ac98-4bba-8be6-44fee949cd6c;c319b53b-c356-4a42-83cf-82c748326e99	14;22	157;157
TCGA-02-0011	FEMALE	335	Untreated primary (de novo) GBM	Brain	Dead	1	164		Progression of Disease	WITH TUMOR		62	Not Available	TCGA-28-5215	c9e4f0bf-48fc-4600-9e03-314bc575273f	22	-22686	335	0	237	TCGA-28-5215-D14980;TCGA-28-5215-D28898;TCGA-28-5215-D15535;TCGA-28-5215-D28899	45bf8e0d-0055-4510-9ea7-5731b2042988;46c53037-75c3-47ff-aa55-c53618028097;dca8fe37-54d0-4150-bb28-35abf620db4f;22456782-eacd-445a-8dfa-a5160e482bf9	Not Available;Not Available;Not Available;Not Available	14;22;23;24	Not Available;Not Available;Not Available;Not Available	Not Available;Not Available;Not Available;Not Available	Temodar;Temodar;Avastin;Not Available	Not Available;Not Available;Not Available;Not Available	7;7;8;8	Not Available;Not Available;Not Available;Not Available	Not Available;Not Available;Not Available;Not Available	Not Available;Not Available;Not Available;Not Available	ADJUVANT;ADJUVANT;RECURRENCE;RECURRENCE	Not Applicable;Not Applicable;Not Applicable;Not Applicable	Not Available;Not Available;02;Not Available	Not Available;Not Available;IV;IV	Not Available;Not Available;Not Available;Not Available	Chemotherapy;Chemotherapy;Chemotherapy;Chemotherapy	Not Available;Not Available;Not Available;Not Available	Not Available;Not Available;Not Available;Not Available	Not Available;Not Available;Not Available;Not Available	Not Available;Not Available;Not Available;Not Available	2011;2011;2011;2011	Not Available	Not Available	TCGA-28-5215-F14979;TCGA-28-5215-F28897	c2e956ee-5a39-4b8d-a4cb-a9e027cbfbeb;24dcfd55-30b7-4c62-92ed-89702f2b2990	14;22	335;335
TCGA-02-0014	FEMALE	1481	Untreated primary (de novo) GBM	Brain	Dead	1	196		Recurrence	WITH TUMOR		65	Not Available	TCGA-06-0241	6d4ab866-ca0b-4455-898e-df8a6ac3e924	5	-24101	Not Applicable	0	455	TCGA-06-0241-D20956;TCGA-06-0241-D20958;TCGA-06-0241-D20959;TCGA-06-0241-D20961;TCGA-06-0241-D20955;TCGA-06-0241-D20957;TCGA-06-0241-D20954;TCGA-06-0241-D20960	2f9f7bf8-9dc1-46ac-a223-3cf31a0f90d4;3c9b20fd-115d-47d4-aee6-a05e598467f3;ec62c0f3-1bbc-472a-9750-c1abbec94ffe;5c6e9edb-8726-4309-8822-6b247c957c19;5bb4a821-26f3-49de-9dc9-a4b4aabbaecf;d101d49d-1005-451b-bcbe-f30ba5f0d7fd;9a9b2dc4-dd57-4100-9d6c-e1fa1e179ab2;f53cd066-12bf-4342-abe4-91a6377735d3	Not Available;Not Available;Not Available;Not Available;Not Available;Not Available;Not Available;Not Available	5;5;5;5;5;5;5;5	81;728;799;1435;192;192;81;1383	15;477;203;1043;84;84;15;1324	Temozolomide;Irinotecan;Bevacizumab;Bevacizumab;Cilengitide;Temozolomide;Cilengitide;Temozolomide	Not Available;Not Available;Not Available;Not Available;Not Available;Not Available;Not Available;Not Available	12;12;12;12;12;12;12;12	01;17;20;10;04;04;01;03	140;125;10;10;2000;390;2000;100	mg/day;mg/m2;mg/kg;mg/kg;mg;mg/day;mg;mg/m2	ADJUVANT;PROGRESSION;PROGRESSION;PROGRESSION;ADJUVANT;ADJUVANT;ADJUVANT;PROGRESSION	Not Applicable;Not Applicable;Not Applicable;Not Applicable;Not Applicable;Not Applicable;Not Applicable;Not Applicable	01;02;02;05;01;01;01;03	PO;IV;IV;IV;IV;PO;IV;PO	NO;NO;NO;NO;NO;NO;NO;NO	Chemotherapy;Chemotherapy;Targeted Molecular therapy;Targeted Molecular therapy;Targeted Molecular therapy;Chemotherapy;Targeted Molecular therapy;Chemotherapy	Not Available;Not Available;Not Available;Not Available;Not Available;Not Available;Not Available;Not Available	140;773;773;822;1600;390;4000;140	mg/day;mg;mg;mg;mg;mg/day;mg;mg	Not Available;Not Available;Not Available;Not Available;Not Available;Not Available;Not Available;Not Available	2011;2011;2011;2011;2011;2011;2011;2011	Not Available	NOT HISPANIC OR LATINO	TCGA-06-0241-F22808;TCGA-06-0241-F20950	77abba1f-7f5a-49d8-85bc-52b2e8dc0f03;e738493a-9c5d-4b94-818e-3f099ccecf0e	5;5	Not Applicable;1481
TCGA-02-0021	FEMALE	83	Untreated primary (de novo) GBM	Brain	Dead	0	83			WITH TUMOR		75	Not Available	TCGA-06-5418	51c3409d-5df7-4720-83db-0e6de065f82c	31	-27584	83	0	83																								Not Available	NOT HISPANIC OR LATINO	TCGA-06-5418-F23032	d59978ec-2504-4067-9b6b-3b273e09690c	31	83
TCGA-02-0037	FEMALE	485	Untreated primary (de novo) GBM	Brain	Dead	1	282		Progression of Disease	WITH TUMOR		60	Not Available	TCGA-14-1034	0078b0c4-68a9-483b-9aab-61156d263213	18	-22029	485	0	485	TCGA-14-1034-D25106;TCGA-14-1034-D25104;TCGA-14-1034-D25105	0559b81b-1da8-4676-bc81-317d969df0d8;481599a9-c1ab-4f91-948f-9cb624cfe760;1b9a44e0-77c7-4b67-b563-3959c50ee3a6	Not Available;Not Available;Not Available	18;18;18	Not Available;Not Available;Not Available	282;448;8	Dexamethasone;Gliadel;Dexamethasone	Not Available;Not Available;Not Available	6;6;6	Not Available;Not Available;Not Available	Not Available;Not Available;Not Available	Not Available;{Wafer};Not Available	PROGRESSION;PROGRESSION;ADJUVANT	Not Applicable;Not Applicable;Not Applicable	Not Available;Not Available;Not Available	Not Available;Other (specify below);Not Available	NO;NO;NO	Hormone Therapy;Chemotherapy;Hormone Therapy	Not Available;Not Available;Not Available	Not Available;8;Not Available	Not Available;{Wafer};Not Available	Not Available;Not Available;Not Available	2009;2009;2009	Not Available	Not Available	TCGA-14-1034-F25103	5e9c368f-c579-4f78-ad05-cca4671b5728	18	485
TCGA-02-0038	MALE	133	Untreated primary (de novo) GBM	Brain	Dead	0	133			WITH TUMOR		65	Not Available	TCGA-06-2567	55a063b0-98ad-4700-b3ce-61bfe364fec8	22	-23759	133	0	133	TCGA-06-2567-D22981	1b774ed0-21bc-4bfa-a573-0722f95fc018	Not Available	22	Not Available	Not Available	Temodar	Not Available	3	1	Not Available	Not Available	ADJUVANT	Not Applicable	Not Available	PO	Not Available	Chemotherapy	Not Available	Not Available	Not Available	Not Available	2010	Not Available	NOT HISPANIC OR LATINO	TCGA-06-2567-F22980	9eee4995-dab0-46c1-84f5-f39fc7f37969	22	133
TCGA-02-0054	MALE	177	Untreated primary (de novo) GBM	Brain	Dead	0	177			WITH TUMOR		64	Not Available	TCGA-12-1089	4f50397e-c4bd-4408-b6e9-776b8a14c8a9	2	-23419	177	0	177	TCGA-12-1089-D23364	4f487e7e-6258-42d7-ae80-afa9ee0c0faa	Not Available	2	147	105	CCNU	Not Available	7	1	Not Available	mg/m2	ADJUVANT	Not Applicable	Not Available	PO	NO	Chemotherapy	Not Available	110	mg/m2	Not Available	2009	Not Available	NOT HISPANIC OR LATINO	TCGA-12-1089-F23363	603c0f6f-fc2e-4404-b841-68395eb2cd7d	2	177
TCGA-02-0057	MALE	393	Treated primary GBM	Brain	Dead	1	183		Progression of Disease	WITH TUMOR		57	Not Available	TCGA-02-2470	e948d951-9299-4dec-9772-60b4ac3569cb	6	-21021	393	0	393	TCGA-02-2470-D22545;TCGA-02-2470-D22544	ca19a225-58be-46c6-87bf-451aa203a916;0f1a9c38-5268-4002-9ca5-fb58a32560c5	Not Available;Not Available	9;9	183;99	100;57	Temodar;Temodar	Not Available;Not Available	4;4	03;Not Available	150;75	mg/m2;mg/m2	ADJUVANT;ADJUVANT	Not Applicable;Not Applicable	Not Available;Not Available	PO;PO	NO;NO	Chemotherapy;Chemotherapy	Not Available;Not Available	Not Available;Not Available	mg/m2;mg/m2	Not Available;Not Available	2010;2010	Not Available	NOT HISPANIC OR LATINO	TCGA-02-2470-F22543	0cf98bd2-ee2e-4b9c-b2d5-8a2088a10727	6	393
TCGA-02-0058	FEMALE	537	Untreated primary (de novo) GBM	Brain	Dead	1	78		Recurrence	WITH TUMOR		53	Not Available	TCGA-06-2561	d6a48eb1-7c20-4ae3-ae35-b6b641238ef1	22	-19505	Not Applicable	0	282	TCGA-06-2561-D22949;TCGA-06-2561-D22950;TCGA-06-2561-D22948;TCGA-06-2561-D22947;TCGA-06-2561-D29205;TCGA-06-2561-D29203;TCGA-06-2561-D29206;TCGA-06-2561-D29204	2cb1d8cb-95b3-48cb-bf24-e247bcae5e94;4edf1eeb-81cf-4809-a442-7bfb25e878e5;b4950ded-4dff-4228-932c-815b0cf3227a;c90186ba-0519-4247-a0f3-225615f2c767;3dedc777-8676-47ae-aa69-498054d7e8e6;6608dbbd-2941-44f1-9353-f69b7e3424eb;fe6e2b3e-60bf-4993-b04d-b70e8d33ac52;a0572472-f1a3-42af-b761-e8801d72d227	Not Available;Not Available;Not Available;Not Available;Not Available;Not Available;Not Available;Not Available	22;22;22;22;8;8;8;8	63;148;Not Available;Not Available;471;325;492;492	21;119;171;171;348;171;478;171	Temodar;XL 184;Avastin;irinotecan;Temozlomide;Irinotecan;Carboplatin;Bevacizumab	Not Available;Not Available;Not Available;Not Available;Not Available;Not Available;Not Available;Not Available	3;3;3;3;2;2;2;2	01;02;Not Available;Not Available;03;05;01;09	75;Not Available;6;125;25;125;6;10	mg;mg;mg;mg;mg/m2;mg/m2;AUC;mg/kg	ADJUVANT;PROGRESSION;PROGRESSION;PROGRESSION;PROGRESSION;PROGRESSION;PROGRESSION;PROGRESSION	Not Applicable;Not Applicable;Not Applicable;Not Applicable;Not Applicable;Not Applicable;Not Applicable;Not Applicable	Not Available;Not Available;Not Available;Not Available;04;03;05;03	PO;PO;IV;IV;PO;IV;IV;IV	NO;NO;YES;YES;NO;NO;NO;NO	Chemotherapy;Chemotherapy;Chemotherapy;Chemotherapy;Chemotherapy;Chemotherapy;Chemotherapy;Targeted Molecular therapy	Not Available;Not Available;Not Available;Not Available;Not Available;Not Available;Not Available;Not Available	120;125;618;201.25;140;201.25;571;618	mg;mg;mg;mg;mg;mg;mg;mg	Not Available;Not Available;Not Available;Not Available;Not Available;Not Available;Not Available;Not Available	2010;2010;2010;2010;2012;2012;2012;2012	Not Available	NOT HISPANIC OR LATINO	TCGA-06-2561-F22946;TCGA-06-2561-F29202	92dc4a75-1f70-4fda-86bb-67ac93313e6d;6d6e8d2d-435d-47dc-919b-495ea13441f5	22;8	Not Applicable;537
TCGA-02-0060	FEMALE	532	Untreated primary (de novo) GBM	Brain	Dead	1			Locoregional Disease	WITH TUMOR		52	Not Available	TCGA-14-2554	b1c4579c-72fa-4974-830c-b6a81ace45f4	5	-19090	532	0	532	TCGA-14-2554-D25232	bfc2a2aa-a7c2-4655-bdfa-33fcf7c67d4d	Not Available	5	Not Available	0	Dexamethasone	Not Available	2	Not Available	Not Available	mg	ADJUVANT	Not Applicable	Not Available	Not Available	NO	Hormone Therapy	Not Available	Not Available	mg	Not Available	2010	Not Available	Not Available	TCGA-14-2554-F25231	2692de48-5008-40b6-9c79-63a3ce26743f	5	532
TCGA-02-0064	MALE	305	Untreated primary (de novo) GBM	Brain	Alive	1	158		Progression of Disease	WITH TUMOR		36	Not Available	TCGA-26-1438	17dffffc-65d6-4209-9075-18a441001f0f	2	-13489	Not Applicable	0	305	TCGA-26-1438-D26847;TCGA-26-1438-D26848;TCGA-26-1438-D26850;TCGA-26-1438-D26849	9468f9ce-e4ca-4912-bd29-62aa4aa7a54a;d5375217-87b8-4f00-8918-a2d0ae61d11a;2e35b72c-97ad-4a1c-a6c0-621811f07537;253b07f7-62de-48e3-992c-f928fafdeed6	Not Available;Not Available;Not Available;Not Available	18;18;23;23	73;206;264;221	31;104;221;221	Temozolomide;Temozolomide;Recentin Placebo AXDX2171;Lomustine	Not Available;Not Available;Not Available;Not Available	5;5;6;6	1;4;Not Available;1	Not Available;Not Available;Not Available;Not Available	mg;mg;mg;mg	ADJUVANT;ADJUVANT;PROGRESSION;PROGRESSION	Not Applicable;Not Applicable;Not Applicable;Not Applicable	Not Available;Not Available;Not Available;Not Available	PO;PO;Not Available;PO	NO;NO;NO;NO	Chemotherapy;Chemotherapy;Targeted Molecular therapy;Chemotherapy	Not Available;Not Available;Not Available;Not Available	5670;1440;880;210	mg;mg;mg;mg	Not Available;Not Available;Not Available;Not Available	2009;2009;2009;2009	0	NOT HISPANIC OR LATINO	TCGA-26-1438-F26846	60dd9a80-3eb6-4707-b2cc-506e653a6af1	2	Not Applicable
TCGA-02-0068	FEMALE	78	Glioblastoma Multiforme (GBM)	Brain	Dead	1	46		Progression of Disease	WITH TUMOR		53	Not Available	TCGA-06-A6S1	E3953994-0299-4E04-9423-6153B142FB8E	1	-19443	78	0	Not Available	TCGA-06-A6S1-D49395	6EC523DB-C4EE-4173-897D-8E4E70B19713	Not Available	1	45	8	Temozolomide	Clinical Progressive Disease	10	Not Available	Not Available	Not Available	Not Available	Not Applicable	Not Available	Not Available	NO	Chemotherapy	Not Available	Not Available	Not Available	NO	2013	Not Evaluated	NOT HISPANIC OR LATINO
TCGA-02-0069	MALE	438	Untreated primary (de novo) GBM	Brain	Dead	0	438			WITH TUMOR		81	Not Available	TCGA-27-2527	a61e88cd-5121-4e6e-9319-2978071547c3	15	-29619	438	0	438	TCGA-27-2527-D27025;TCGA-27-2527-D27026	6bd9896b-d80e-41f2-ae06-5a9bc4d364b9;51423afa-43b6-40f2-a5e4-91557c8b5cb9	Not Available;Not Available	15;15	438;438	-7;-7	Dexamethasone;Valproic acid	Not Available;Not Available	3;3	Not Available;Not Available	8;1000	mg;mg	ADJUVANT;ADJUVANT	Not Applicable;Not Applicable	Not Available;Not Available	PO;PO	NO;NO	Hormone Therapy;Hormone Therapy	Not Available;Not Available	3552;444000	mg;mg	Not Available;Not Available	2010;2010	1	NOT HISPANIC OR LATINO	TCGA-27-2527-F27024	63927b18-9498-4d6b-b1a3-b771ebebd7c1	15	438
TCGA-02-0071	MALE	230	Untreated primary (de novo) GBM	Brain	Dead	0	230			WITH TUMOR		64	Not Available	TCGA-08-0531	c7b317a4-f5ba-4bd5-bbde-fd09418d3dee	12	-23482	230	0	168	TCGA-08-0531-D23354;TCGA-08-0531-D23355	e2516eda-e23d-4bff-b103-de7cc4b01524;9743cbd0-782e-4e71-a8d4-1d2e38351e36	Not Available;Not Available	24;24	69;198	27;102	Temodar;Temodar	Not Available;Not Available	4;4	1;4	Not Available;Not Available	mg;mg	ADJUVANT;ADJUVANT	Not Applicable;Not Applicable	Not Available;Not Available	PO;PO	NO;NO	Chemotherapy;Chemotherapy	Not Available;Not Available	135;300	mg;mg	Not Available;Not Available	2009;2009	Not Available	NOT HISPANIC OR LATINO	TCGA-08-0531-F23353	b867c0cb-5399-4c2f-a723-e373fc2d2437	12	230
TCGA-02-0074	FEMALE	567	Untreated primary (de novo) GBM	Brain	Dead	0	567			WITH TUMOR		44	Not Available	TCGA-76-6663	933b9daf-a5bf-46cf-92b6-5ddd8279919c	15	-16126	Not Applicable	0	235	TCGA-76-6663-D28592;TCGA-76-6663-D28593	0f5789e7-64e1-4c8d-ba2d-37faa6578d2a;ea54a5eb-afb3-4898-a7f2-33025286fee7	Not Available;Not Available	15;15	Not Available;175	44;93	Temodar;ICT-107	Not Available;Not Available	11;11	Not Available;Not Available	320;Not Available	mg;Not Available	ADJUVANT;ADJUVANT	Not Applicable;Not Applicable	Not Available;Not Available	PO;Not Available	YES;NO	Chemotherapy;Immunotherapy	Not Available;Not Available	Not Available;Not Available	mg;Not Available	Not Available;Not Available	2011;2011	1	Not Available	TCGA-76-6663-F28591;TCGA-76-6663-F71545	e356f57b-4fd1-4d04-b1a3-aa021620cc7d;00D2818C-3EF6-4640-8E8F-7C105CF36F55	15;26	Not Applicable;567
TCGA-02-0080	FEMALE	13	Untreated primary (de novo) GBM	Brain	Alive	0	13			WITH TUMOR		24	Not Available	TCGA-06-2569	620282f9-f932-4335-9c7d-ece53dcaf7a1	22	-8922	Not Applicable	0	13																								Not Available	NOT HISPANIC OR LATINO	TCGA-06-2569-F22984	09d265c8-dd6a-4c84-a166-0a613921c4bc	22	Not Applicable
TCGA-02-0083	FEMALE	370	Untreated primary (de novo) GBM	Brain	Dead	1	257		Progression of Disease	WITH TUMOR		33	Not Available	TCGA-02-0027	a1eca6d7-09ba-418a-a787-77be67e672dd	17	-12369	370	0	315	TCGA-02-0027-D22255;TCGA-02-0027-D22257;TCGA-02-0027-D22259;TCGA-02-0027-D22258;TCGA-02-0027-D22256	9df04f6d-09fb-40f9-acf0-f32ff126ca0b;d7f5f3f3-8e59-4b35-94c3-02355e51025d;8a2601d6-1b2f-45d7-9bea-16481300dc74;030333c0-03b7-4284-900d-ac4ba551a88b;6280c8cf-29b4-4d74-b665-8af6ba6811f1	Not Available;Not Available;Not Available;Not Available;Not Available	27;12;12;12;12	256;Not Available;Not Available;Not Available;Not Available	27;Not Available;Not Available;Not Available;Not Available	Temozolomide;CCNU;Celebrex;Xeloda;6 Thiguanine	Not Available;Not Available;Not Available;Not Available;Not Available	3;1;1;1;1	6;Not Available;Not Available;Not Available;Not Available	Not Available;Not Available;Not Available;Not Available;Not Available	mg/m2/day;Not Available;Not Available;Not Available;Not Available	ADJUVANT;RECURRENCE;RECURRENCE;RECURRENCE;RECURRENCE	Not Applicable;Not Applicable;Not Applicable;Not Applicable;Not Applicable	Not Available;Not Available;Not Available;Not Available;Not Available	PO;Not Available;Not Available;Not Available;Not Available	Not Available;Not Available;Not Available;Not Available;Not Available	Chemotherapy;Chemotherapy;Chemotherapy;Chemotherapy;Chemotherapy	Not Available;Not Available;Not Available;Not Available;Not Available	1200;Not Available;Not Available;Not Available;Not Available	mg/m2/day;Not Available;Not Available;Not Available;Not Available	Not Available;Not Available;Not Available;Not Available;Not Available	2009;2010;2010;2010;2010	Not Available	NOT HISPANIC OR LATINO	TCGA-02-0027-F22254	eb88dc96-5e07-4fe1-aac5-2607840c102e	17	370
TCGA-02-0084	FEMALE	3	Untreated primary (de novo) GBM	Brain	Alive	0	3			WITH TUMOR		63	Not Available	TCGA-32-1977	4294ae28-445b-4f4f-823a-dac4cecfaaf0	14	-23205	Not Applicable	0	3																								Not Available	HISPANIC OR LATINO	TCGA-32-1977-F15815	28a9822c-4b54-48d7-8677-003eb35e13de	15	Not Applicable
TCGA-02-0085	MALE	324	Glioblastoma Multiforme (GBM)	Brain	Dead	0	324			WITH TUMOR		52	Not Available	TCGA-06-0165	88fcfd59-294a-4166-b703-e698a72b1a53	13	-19198	324	0	Not Available	TCGA-06-0165-D40197;TCGA-06-0165-D40199;TCGA-06-0165-D40200;TCGA-06-0165-D40203	2E4F263F-280C-4694-A7A3-BFA52E4E8556;00A80670-919B-4311-A8B0-553DA259B21E;4BDED05E-0D16-44BA-A8CF-A2A15A51C6CA;E313C951-871F-415B-A38A-AB56206EF85B	Not Available;Not Available;Not Available;Not Available	13;13;13;13	31;153;153;214	31;122;122;184	Oxaliplatin;Temozolomide;Accutane;Gleevec	Unknown;Unknown;Unknown;Unknown	2;2;2;2	Not Available;Not Available;Not Available;Not Available	Not Available;Not Available;Not Available;Not Available	Not Available;Not Available;Not Available;Not Available	Not Available;Not Available;Not Available;Not Available	Not Applicable;Not Applicable;Not Applicable;Not Applicable	Not Available;Not Available;Not Available;Not Available	Not Available;Not Available;Not Available;Not Available	NO;NO;NO;NO	Discrepancy;Chemotherapy;Targeted Molecular therapy;Targeted Molecular therapy	Not Available;Not Available;Not Available;Not Available	Not Available;Not Available;Not Available;Not Available	Not Available;Not Available;Not Available;Not Available	Not Available;Not Available;Not Available;Not Available	2013;2013;2013;2013	Not Available	NOT HISPANIC OR LATINO
TCGA-02-0087	MALE	333	Untreated primary (de novo) GBM	Brain	Dead	1	239		Progression of Disease	WITH TUMOR		46	Not Available	TCGA-12-3650	5ef9486a-aeff-421d-b620-03ef119d85a5	17	-17138	333	0	333	TCGA-12-3650-D23845;TCGA-12-3650-D23847;TCGA-12-3650-D23855;TCGA-12-3650-D23852;TCGA-12-3650-D23849;TCGA-12-3650-D23851;TCGA-12-3650-D23854;TCGA-12-3650-D23853;TCGA-12-3650-D23856;TCGA-12-3650-D23846;TCGA-12-3650-D23848;TCGA-12-3650-D23850	21adc65e-cd5d-47b6-906d-c03361abd316;fa813f9b-b40f-4020-a700-bece84e19194;08de5190-bfc0-43c9-bfe8-63eda0971a81;e6a53131-3989-40af-8c4a-95471516f0e7;246693f0-6de9-4ae4-a8c3-f13dbbe107bc;e49074c2-b3eb-4ed4-b4af-89360232674e;706aa7be-dcc6-41f7-a886-199ef9ffa051;037e6f21-a548-4321-befe-3d867d11da36;581c1128-6fdd-4589-a882-237544883f2e;cdcc6ebe-07f4-4d39-a8df-5606be5558a7;c169ec13-9a6f-493d-8925-183ef…	Not Available;Not Available;Not Available;Not Available;Not Available;Not Available;Not Available;Not Available;Not Available;Not Available;Not Available;Not Available	17;17;17;17;17;17;17;17;17;17;17;17	72;148;307;148;239;72;307;239;333;148;239;333	26;91;239;91;152;26;239;148;307;91;152;307	Temodar;Temodar;Avastin;Avastin;Temodar;Avastin;Tarceva;Avastin;Avastin;CPT 11;CPT 11;VP 16	Not Available;Not Available;Not Available;Not Available;Not Available;Not Available;Not Available;Not Available;Not Available;Not Available;Not Available;Not Available	6;6;6;6;6;6;6;6;6;6;6;6	01;02;Not Available;Not Available;03;Not Available;Not Available;Not Available;Not Available;02;03;01	75;200;10;10;200;10;200;10;10;340;125;50	mg;mg;mg;mg;mg;mg;mg;mg;mg;mg;mg;mg	ADJUVANT;ADJUVANT;RECURRENCE;ADJUVANT;PROGRESSION;ADJUVANT;RECURRENCE;ADJUVANT;RECURRENCE;ADJUVANT;ADJUVANT;PROGRESSION	Not Applicable;Not Applicable;Not Applicable;Not Applicable;Not Applicable;Not Applicable;Not Applicable;Not Applicable;Not Applicable;Not Applicable;Not Applicable;Not Applicable	Not Available;Not Available;Not Available;Not Available;Not Available;Not Available;Not Available;Not Available;Not Available;Not Available;Not Available;Not Available	PO;PO;IV;IV;PO;IV;PO;IV;IV;IV;IV;PO	NO;NO;NO;NO;NO;NO;NO;NO;NO;NO;NO;NO	Chemotherapy;Chemotherapy;Targeted Molecular therapy;Targeted Molecular therapy;Chemotherapy;Targeted Molecular therapy;Targeted Molecular therapy;Targeted Molecular therapy;Targeted Molecular therapy;Chemotherapy;Chemotherapy;Chemotherapy	Not Available;Not Available;Not Available;Not Available;Not Available;Not Available;Not Available;Not Available;Not Available;Not Available;Not Available;Not Available	6930;2000;3860;3892;3000;3003;11200;5838;1894;6120;1620;2100	mg;mg;mg;mg;mg;mg;mg;mg;mg;mg;mg;mg	Not Available;Not Available;Not Available;Not Available;Not Available;Not Available;Not Available;Not Available;Not Available;Not Available;Not Available;Not Available	2010;2010;2010;2010;2010;2010;2010;2010;2010;2010;2010;2010	Not Available	NOT HISPANIC OR LATINO	TCGA-12-3650-F23844	c24d2881-042b-4285-b986-3828f0385bdc	17	333
TCGA-02-0089	MALE	2246	Untreated primary (de novo) GBM	Brain	Alive	1	711		Progression of Disease	WITH TUMOR		54	Not Available	TCGA-06-0185	8f3acbbd-b2ca-4e66-8fe5-dbb49277f35b	8	-19923	Not Applicable	0	1126	TCGA-06-0185-D19264;TCGA-06-0185-D19269;TCGA-06-0185-D19271;TCGA-06-0185-D19265;TCGA-06-0185-D19266;TCGA-06-0185-D19267;TCGA-06-0185-D19270;TCGA-06-0185-D19268	c0ec5175-f85f-4ea4-89d8-52a4c7e9a541;2245203f-60eb-4fd3-8d0a-69d2be051f3c;0495d810-b7ae-4673-8332-288c71fe6a19;5f103c93-1e65-42e6-8e7a-2223d99a7c23;2c95edf6-7f28-425c-b4e9-d61fb72bcb70;03e128de-a504-43dc-9a99-e9bddbf9643a;b34b52d0-bf01-41b1-9a1a-4dd2cb94973b;66424f53-9b9c-426b-9cbe-48fac9ef0dcf	Not Available;Not Available;Not Available;Not Available;Not Available;Not Available;Not Available;Not Available	30;30;30;30;30;30;30;30	56;Not Available;Not Available;249;1397;1397;2228;1636	19;1664;2259;98;739;739;1986;1502	Arsenic Trioxide (ATO);Bevacizumab;Lomustine;Temozolomide;Bevacizumab;Irinotecan;Temozolomide;XL184	Not Available;Not Available;Not Available;Not Available;Not Available;Not Available;Not Available;Not Available	11;11;11;11;11;11;11;11	12;Not Available;04;06;24;24;10;02	0.25;10;110;200;10;125;75;75	mg/kg;mg/kg;mg/m2;mg/m2;mg/kg;mg/m2;mg/m2;mg/day	ADJUVANT;PROGRESSION;PROGRESSION;ADJUVANT;PROGRESSION;PROGRESSION;PROGRESSION;PROGRESSION	Not Applicable;Not Applicable;Not Applicable;Not Applicable;Not Applicable;Not Applicable;Not Applicable;Not Applicable	01;04;06;01;02;02;05;03	IV;IV;PO;PO;IV;IV;PO;PO	NO;YES;YES;NO;NO;NO;NO;NO	Targeted Molecular therapy;Targeted Molecular therapy;Chemotherapy;Chemotherapy;Targeted Molecular therapy;Chemotherapy;Chemotherapy;Chemotherapy	Not Available;Not Available;Not Available;Not Available;Not Available;Not Available;Not Available;Not Available	17.25;791;Not Available;370;689;232;145;75	mg;mg;mg;mg;mg;mg;mg;mg/day	Not Available;Not Available;Not Available;Not Available;Not Available;Not Available;Not Available;Not Available	2011;2011;2011;2011;2011;2011;2011;2011	Not Available	NOT HISPANIC OR LATINO	TCGA-06-0185-F22728;TCGA-06-0185-F19261	b8e8c70e-aeb2-48c1-abc9-fb165281e2b8;ca3216b7-96c6-4cc0-851b-fcb04a78c08f	8;30	Not Applicable;Not Applicable
TCGA-02-0104	MALE	603	Untreated primary (de novo) GBM	Brain	Dead	1	260		Progression of Disease	WITH TUMOR		31	Not Available	TCGA-06-0221	054f472f-98cb-4559-b2e2-b5f800fc8eef	10	-11333	603	0	548	TCGA-06-0221-D22795;TCGA-06-0221-D22797;TCGA-06-0221-D22800;TCGA-06-0221-D22798;TCGA-06-0221-D22801;TCGA-06-0221-D22794;TCGA-06-0221-D22796;TCGA-06-0221-D22799	14d68576-2d46-48e9-91c2-d5156d715433;215a60ad-ece2-4e5a-83bb-75a4bad84253;4b17d81b-d5c1-4f69-bb5f-1c0bb0098807;7732fe67-16b8-439c-a842-2d4550ae661b;46bc19b2-d79d-480b-b367-156fbb1ce11a;d08ff5bb-27b0-4f09-ba06-843db1df5155;0736e5df-6ad1-442e-b54f-95809339145b;afd86caa-d628-467a-b95b-b971c5f6f8a9	Not Available;Not Available;Not Available;Not Available;Not Available;Not Available;Not Available;Not Available	7;7;7;7;7;7;7;7	280;471;532;471;532;259;285;502	280;318;502;379;502;14;280;471	Gliadel Wafer;Temozolomide;Carmustine (BCNU);Reinoid/CIS retinoic acid;06-BG;CAI (NABTT 97212);06-BG (NABTT 0803);Vatalanib (PTK787)	Not Available;Not Available;Not Available;Not Available;Not Available;Not Available;Not Available;Not Available	12;12;12;12;12;12;12;12	01;06;01;04;01;08;01;01	6;Not Available;Not Available;Not Available;Not Available;250;Not Available;Not Available	{Wafer};mg;Not Available;mg;Not Available;mg/day;Not Available;Not Available	PROGRESSION;PROGRESSION;PROGRESSION;PROGRESSION;PROGRESSION;ADJUVANT;PROGRESSION;PROGRESSION	Not Applicable;Not Applicable;Not Applicable;Not Applicable;Not Applicable;Not Applicable;Not Applicable;Not Applicable	Not Available;Not Available;Not Available;Not Available;Not Available;Not Available;Not Available;Not Available	INTUM;PO;Not Available;PO;Not Available;PO;IV;Not Available	NO;NO;NO;NO;NO;NO;NO;NO	Chemotherapy;Chemotherapy;Chemotherapy;Chemotherapy;Chemotherapy;Chemotherapy;Chemotherapy;Chemotherapy	Not Available;Not Available;Not Available;Not Available;Not Available;Not Available;Not Available;Not Available	6;Not Available;Not Available;Not Available;Not Available;250;Not Available;Not Available	{Wafer};mg;Not Available;mg;Not Available;mg/day;Not Available;Not Available	Not Available;Not Available;Not Available;Not Available;Not Available;Not Available;Not Available;Not Available	2011;2011;2011;2011;2011;2011;2011;2011	Not Available	NOT HISPANIC OR LATINO	TCGA-06-0221-F22793	104ba243-8ce1-4ea2-8f2c-ccaf13aa8943	10	603
TCGA-02-0106	FEMALE	199	Untreated primary (de novo) GBM	Brain	Dead	1	72		Progression of Disease	WITH TUMOR		44	Not Available	TCGA-02-0054	4df7d5e4-f762-4e80-b9d1-96ec21fb43ca	16	-16224	199	0	199	TCGA-02-0054-D22304;TCGA-02-0054-D22308;TCGA-02-0054-D22306;TCGA-02-0054-D22305;TCGA-02-0054-D22307	a0bdd31d-089a-4b13-8305-1569b7547024;f6d318a3-f616-4a92-ae44-3b884e19697c;8a13d934-4131-43f6-be8a-10e5f8f2d02b;a9985add-cc7a-494e-8c11-5dacb11645a4;c0dc35a0-30a4-49a7-a186-77add0e2545d	Not Available;Not Available;Not Available;Not Available;Not Available	2;12;12;12;12	73;Not Available;Not Available;Not Available;Not Available	28;Not Available;Not Available;Not Available;Not Available	Temozolomide;Celebrex;CCNU;6 Thiguanine;Xeloda	Not Available;Not Available;Not Available;Not Available;Not Available	4;1;1;1;1	1;Not Available;Not Available;Not Available;Not Available	Not Available;Not Available;Not Available;Not Available;Not Available	mg/m2/day;Not Available;Not Available;Not Available;Not Available	ADJUVANT;RECURRENCE;RECURRENCE;RECURRENCE;RECURRENCE	Not Applicable;Not Applicable;Not Applicable;Not Applicable;Not Applicable	Not Available;Not Available;Not Available;Not Available;Not Available	PO;Not Available;Not Available;Not Available;Not Available	NO;Not Available;Not Available;Not Available;Not Available	Chemotherapy;Chemotherapy;Chemotherapy;Chemotherapy;Chemotherapy	Not Available;Not Available;Not Available;Not Available;Not Available	75;Not Available;Not Available;Not Available;Not Available	mg/m2/day;Not Available;Not Available;Not Available;Not Available	Not Available;Not Available;Not Available;Not Available;Not Available	2009;2010;2010;2010;2010	Not Available	NOT HISPANIC OR LATINO	TCGA-02-0054-F22303	a44aaaa3-01fe-4f80-8112-b962565428d4	16	199
TCGA-02-0107	FEMALE	3667	Untreated primary (de novo) GBM	Brain	Dead	0	3667			WITH TUMOR		64	Not Available	TCGA-06-6693	d27a7f17-fdc9-4325-b98b-ad6839cc88f5	26	-23585	3667	0	15																								Not Available	NOT HISPANIC OR LATINO	TCGA-06-6693-F23113	c6140a2a-3f94-47b2-9b46-0c91782e8059	26	3667
TCGA-02-0111	FEMALE	155	Untreated primary (de novo) GBM	Brain	Alive	0	155			WITH TUMOR		45	Not Available	TCGA-06-5417	74ce7e7f-e214-4b6e-8551-114a153ab7fb	24	-16572	Not Applicable	0	155	TCGA-06-5417-D23029	3affe5b2-9773-4dd5-903b-728c81a3c861	Not Available	24	Not Available	71	Temodar	Not Available	1	Not Available	150	mg	ADJUVANT	Not Applicable	Not Available	PO	YES	Chemotherapy	Not Available	225	mg	Not Available	2011	Not Available	NOT HISPANIC OR LATINO	TCGA-06-5417-F23028	e9513fff-7973-4667-8d23-6db6c3dd0836	24	Not Applicable
TCGA-02-0113	MALE	229	Untreated primary (de novo) GBM	Brain	Alive	0	229			TUMOR FREE		65	Not Available	TCGA-19-2623	c01ae0ee-fa58-45d2-ac33-d7f64d053bbb	12	-23835	Not Applicable	0	229	TCGA-19-2623-D25439;TCGA-19-2623-D25440;TCGA-19-2623-D25438	6689f023-ff02-4b0c-aeaa-52e2f6356e5c;dc93a9f5-ba29-495a-80de-b93944c63ba1;2f5f297f-99e8-423f-894b-44055a57b381	Not Available;Not Available;Not Available	12;12;12	114;Not Available;53	110;105;25	Temodar;Temodar;Temodar	Not Available;Not Available;Not Available	5;5;5	1;5;1	280;240;140	mg;mg;mg	ADJUVANT;ADJUVANT;ADJUVANT	Not Applicable;Not Applicable;Not Applicable	Not Available;Not Available;Not Available	PO;PO;PO	NO;YES;NO	Chemotherapy;Chemotherapy;Chemotherapy	Not Available;Not Available;Not Available	1400;1200;4060	mg;mg;mg	Not Available;Not Available;Not Available	2010;2010;2010	Not Available	NOT HISPANIC OR LATINO	TCGA-19-2623-F25437	83b8646a-68ad-4c1e-8135-179884fb6086	12	Not Applicable
TCGA-02-0116	FEMALE	6	Untreated primary (de novo) GBM	Brain	Alive	0	6			Not Available		77	Not Available	TCGA-28-1746	c5718c27-cef6-4612-a7cc-42d0e0c51a1a	30	-28302	Not Applicable	0	6																								1	NOT HISPANIC OR LATINO	TCGA-28-1746-F27045	ac714a8b-8261-4486-a1f0-114e3a98afda	30	Not Applicable
TCGA-02-0258	MALE	88	Untreated primary (de novo) GBM	Brain	Dead	0	88			WITH TUMOR		60	Not Available	TCGA-14-0862	31b21dcf-7e13-4522-8b34-a5eb6c0e5d1d	24	-22179	88	0	88	TCGA-14-0862-D25260	f837d61b-b4cd-4662-b4a4-8b5a2d044ee6	Not Available	24	Not Available	0	Dexamethasone	Not Available	6	Not Available	Not Available	mg	ADJUVANT	Not Applicable	Not Available	Not Available	NO	Hormone Therapy	Not Available	Not Available	mg	Not Available	2010	Not Available	Not Available	TCGA-14-0862-F25259	388b0e4a-df49-4a78-af73-87230cb56837	24	88
TCGA-02-0266	FEMALE	104	Untreated primary (de novo) GBM	Brain	Dead	0	104			WITH TUMOR		47	Not Available	TCGA-06-0162	da89dcc7-7453-44a7-b43d-5b3478c5d9a7	8	-17272	104	0	78	TCGA-06-0162-D22681	ed06b80b-df64-483d-8228-5e747bccc285	Not Available	7	74	13	CAI (NABTT 9712)	Not Available	12	2	Not Available	Not Available	ADJUVANT	Not Applicable	Not Available	Not Available	NO	Chemotherapy	Not Available	Not Available	Not Available	Not Available	2011	Not Available	NOT HISPANIC OR LATINO	TCGA-06-0162-F22680	336a84fc-ca99-4b5b-b059-f7c118fa4a92	8	104
TCGA-02-0271	MALE	121	Glioblastoma Multiforme (GBM)	Brain	Dead	0	121			WITH TUMOR		68	Not Available	TCGA-19-A6J4	B0406065-73BD-4370-8133-7A1C7C11EAC6	16	-25058	121	0	Not Available																								Not Evaluated	NOT HISPANIC OR LATINO
TCGA-02-0281	MALE	384	Untreated primary (de novo) GBM	Brain	Dead	1	85		Recurrence	WITH TUMOR		71	Not Available	TCGA-06-0644	652a39f0-c539-4303-bedc-f0d7f4669d9f	10	-26247	Not Applicable	0	375	TCGA-06-0644-D20902;TCGA-06-0644-D20900;TCGA-06-0644-D20901;TCGA-06-0644-D20899	54567449-052e-4f32-8b76-8db401052ea0;78a90b97-d6ab-417c-b7c7-717626de2443;16f06a10-425f-43ac-bbf3-a335e697b5b9;fba0c9d9-1dd7-467b-b26b-59b031c4e296	Not Available;Not Available;Not Available;Not Available	5;5;5;5	319;263;333;65	288;106;96;23	Temozolomide;Irinotecan;Bevacizumab;Temozolomide	Not Available;Not Available;Not Available;Not Available	12;12;12;12	02;05;07;01	75;125;10;75	mg/m2;mg/m2;mg/kg;mg/m2	PROGRESSION;PROGRESSION;PROGRESSION;ADJUVANT	Not Applicable;Not Applicable;Not Applicable;Not Applicable	03;02;02;01	PO;IV;IV;PO	NO;NO;NO;NO	Chemotherapy;Chemotherapy;Targeted Molecular therapy;Chemotherapy	Not Available;Not Available;Not Available;Not Available	190;270;986;165	mg;mg;mg;mg	Not Available;Not Available;Not Available;Not Available	2011;2011;2011;2011	Not Available	NOT HISPANIC OR LATINO	TCGA-06-0644-F22853;TCGA-06-0644-F20896	a7818cf0-9f7f-40a3-a19e-4eba0fc3f1b6;d1b84b91-9ea4-49fc-96e7-64c3a81a0c96	10;5	Not Applicable;384
TCGA-02-0289	MALE	123	Untreated primary (de novo) GBM	Brain	Dead	1	109		Recurrence	WITH TUMOR		75	Not Available	TCGA-06-1087	98dd5ea6-8d40-4963-bbae-2d37001d71c8	11	-27658	123	0	109	TCGA-06-1087-D22922	86e3f83c-d7e2-4844-9f02-0d2ef7eb3efb	Not Available	11	75	18	Temodar	Not Available	5	1	Not Available	mg/m2	ADJUVANT	Not Applicable	Not Available	PO	NO	Chemotherapy	Not Available	75	mg/m2	Not Available	2009	Not Available	NOT HISPANIC OR LATINO	TCGA-06-1087-F22921	e99e4a97-5c80-4c9d-928e-2454abd111b5	11	123
TCGA-02-0290	MALE	575	Untreated primary (de novo) GBM	Brain	Dead	0	575			Not Available		62	Not Available	TCGA-19-5952	ef36cbd1-5d7d-4756-a628-b5339d41e228	3	-22841	575	0	567																								Not Available	NOT HISPANIC OR LATINO	TCGA-19-5952-F25475	6c477e4b-c2e7-4f6f-abf6-a21013b0e3fa	3	575
TCGA-02-0317	MALE	454	Untreated primary (de novo) GBM	Brain	Dead	1	232		Progression of Disease	WITH TUMOR		53	Not Available	TCGA-12-0778	db5ea0e6-4cac-4f18-8643-32afb1e0287d	17	-19460	454	0	452	TCGA-12-0778-D23639;TCGA-12-0778-D23640;TCGA-12-0778-D23641;TCGA-12-0778-D23645;TCGA-12-0778-D23646;TCGA-12-0778-D23642;TCGA-12-0778-D23648;TCGA-12-0778-D23644;TCGA-12-0778-D23643;TCGA-12-0778-D23647	8909339d-9203-4057-b833-56e2463f29b2;b59567e1-635e-44e5-a5ce-1c2cc389129d;cac6d807-76ec-4b36-a18b-87b73d783a9f;997e0460-09cb-4eec-98aa-ae4e89c2e57f;bdff6ebe-49de-4842-b983-8beacc2d77da;02edb427-90d0-4845-b101-1f59c526e166;0009ef9d-35eb-47eb-9a30-859b6b5087c7;10c06be0-16ad-4c12-b8da-71413fbfd57f;359761a4-c0af-4ae6-b499-4b938fb79524;2c2bb568-9204-41c7-b8c0-e5c31aabf372	Not Available;Not Available;Not Available;Not Available;Not Available;Not Available;Not Available;Not Available;Not Available;Not Available	24;24;24;24;6;6;6;6;6;6	68;147;232;329;385;352;385;329;352;385	22;89;147;250;355;329;355;250;329;355	Temozolamide;Temozolamide;CCNU;Avastin;Tarceva;Temozolomide;Rapamcyin;VP-16;VP-16;Rapamycin	Not Available;Not Available;Not Available;Not Available;Not Available;Not Available;Not Available;Not Available;Not Available;Not Available	4;4;4;4;5;5;5;5;5;5	1;2;2;Not Available;Not Available;01;Not Available;03;01;Not Available	Not Available;Not Available;Not Available;Not Available;Not Available;Not Available;Not Available;Not Available;Not Available;Not Available	mg/m2;mg/m2;mg;mg/kg;mg;mg/m2;mg;mg/m2;mg/m2;mg/day	ADJUVANT;ADJUVANT;ADJUVANT;PROGRESSION;PROGRESSION;PROGRESSION;PROGRESSION;PROGRESSION;PROGRESSION;PROGRESSION	Not Applicable;Not Applicable;Not Applicable;Not Applicable;Not Applicable;Not Applicable;Not Applicable;Not Applicable;Not Applicable;Not Applicable	Not Available;Not Available;Not Available;Not Available;Not Available;Not Available;Not Available;Not Available;Not Available;Not Available	PO;PO;PO;IV;PO;PO;PO;PO;PO;PO	NO;NO;NO;NO;Not Available;NO;NO;NO;Not Available;NO	Chemotherapy;Chemotherapy;Chemotherapy;Targeted Molecular therapy;Targeted Molecular therapy;Chemotherapy;Targeted Molecular therapy;Chemotherapy;Chemotherapy;Targeted Molecular therapy	Not Available;Not Available;Not Available;Not Available;Not Available;Not Available;Not Available;Not Available;Not Available;Not Available	75;200;110;10;200;50;150;50;50;15	mg/m2;mg/m2;mg;mg/kg;mg;mg/m2;mg;mg/m2;mg/m2;mg/day	Not Available;Not Available;Not Available;Not Available;Not Available;Not Available;Not Available;Not Available;Not Available;Not Available	2009;2009;2009;2009;2009;2009;2009;2009;2009;2009	Not Available	NOT HISPANIC OR LATINO	TCGA-12-0778-F23638	93be8dc4-86ea-4476-966a-de0dea8d62ee	17	454
TCGA-02-0321	MALE	515	Untreated primary (de novo) GBM	Brain	Dead	1	345		Recurrence	WITH TUMOR		60	Not Available	TCGA-32-1991	73655446-bbf3-4cc9-a032-2c95051bc3e7	14	-22021	515	0	515	TCGA-32-1991-D27754;TCGA-32-1991-D27756;TCGA-32-1991-D27757;TCGA-32-1991-D27755;TCGA-32-1991-D27758;TCGA-32-1991-D27759	4d1502ed-6b1a-4c5f-a6b8-36cbb1a14eea;39c7a0ed-9b64-4257-b0af-e7cc077a23e1;1085f111-0ec1-4dab-94f0-750fa2b1207b;3e651692-ea42-4c93-8c1a-96bf3304b71e;8c0fc1ef-9971-4683-95a6-c0a8ac6c8c97;993e3736-742e-497f-8708-e52433246b2c	Not Available;Not Available;Not Available;Not Available;Not Available;Not Available	20;20;20;20;29;24	0;98;341;65;98;65	0;94;124;22;94;23	Gliadel wafer;Temodar;Temodar;Temodar;Temodar;Motexafin Gadolinium	Not Available;Not Available;Not Available;Not Available;Not Available;Not Available	12;12;12;12;12;1	Not Available;1;8;1;1;06	5;330;425;165;330;05	{Wafer};mg/day;mg/day;mg/day;mg/day;mg/kg	ADJUVANT;ADJUVANT;ADJUVANT;ADJUVANT;ADJUVANT;ADJUVANT	Not Applicable;Not Applicable;Not Applicable;Not Applicable;Not Applicable;Not Applicable	Not Available;Not Available;Not Available;Not Available;Not Available;Not Available	PO;PO;PO;PO;Not Available;IV	NO;NO;NO;NO;NO;NO	Chemotherapy;Chemotherapy;Chemotherapy;Chemotherapy;Chemotherapy;Chemotherapy	Not Available;Not Available;Not Available;Not Available;Not Available;Not Available	Not Available;Not Available;Not Available;Not Available;Not Available;Not Available	{Wafer};mg/day;mg/day;mg/day;mg/day;mg/kg	Not Available;Not Available;Not Available;Not Available;Not Available;Not Available	2010;2010;2010;2010;2010;2012	Not Available	NOT HISPANIC OR LATINO	TCGA-32-1991-F27753	4597d2df-0c0f-46fd-ab92-03c4558569aa	14	515
TCGA-02-0324	MALE	616	Untreated primary (de novo) GBM	Brain	Dead	1	250		Progression of Disease	WITH TUMOR		64	Not Available	TCGA-06-0179	f3158197-173b-4917-ac3b-ed3ba04a5c42	10	-23450	616	0	578																								Not Available	NOT HISPANIC OR LATINO	TCGA-06-0179-F22722	9a1191c9-23da-420b-8d06-522b48ae9beb	10	616
TCGA-02-0325	FEMALE	139	Untreated primary (de novo) GBM	Brain	Dead	1	25		Progression of Disease	WITH TUMOR		66	Not Available	TCGA-16-1047	8e8688f7-bf69-432b-a5ac-4f5f4d5c10ba	27	-24301	139	0	25																								Not Available	NOT HISPANIC OR LATINO	TCGA-16-1047-F25316	0174c5b9-592b-400e-821f-dc71366d04da	27	139
TCGA-02-0326	FEMALE	648	Untreated primary (de novo) GBM	Brain	Dead	1	157		Progression of Disease	WITH TUMOR		53	Not Available	TCGA-27-1835	987cb702-057b-4198-8ef3-9cf6a9c51989	12	-19444	648	0	648	TCGA-27-1835-D26946;TCGA-27-1835-D26949;TCGA-27-1835-D26948;TCGA-27-1835-D26944;TCGA-27-1835-D26945;TCGA-27-1835-D26950;TCGA-27-1835-D26947	02ec0fdd-25af-40c8-b76b-6164c9a8bfa9;05abfffd-767d-4c6c-a5b7-2527ba635c94;68c4baf4-8c51-41f4-8689-fd339dc8a717;f1d3d501-cabb-4bea-9c8f-673c26863c84;8426a3d9-288d-432e-b448-7eaecfe12626;9ec3beba-e9f2-4f33-abd9-c2ecb0f1a5f3;90179c52-58fa-4d89-9277-6858c2639759	Not Available;Not Available;Not Available;Not Available;Not Available;Not Available;Not Available	12;12;12;12;12;12;12	462;648;270;3;158;648;208	206;-7;270;2;4;-7;208	PC2;Levetiracetam;BCNU;Cisplatin;Temozolomide;Dexamethasone;FT	Not Available;Not Available;Not Available;Not Available;Not Available;Not Available;Not Available	3;3;3;3;3;3;3	05;Not Available;01;01;03;Not Available;01	300;1000;200;160;300;4;12	mg;mg;mg;mg;mg;mg;mL	RECURRENCE;ADJUVANT;RECURRENCE;ADJUVANT;ADJUVANT;ADJUVANT;RECURRENCE	Not Applicable;Not Applicable;Not Applicable;Not Applicable;Not Applicable;Not Applicable;Not Applicable	Not Available;Not Available;Not Available;Not Available;Not Available;Not Available;Not Available	PO;PO;IV;IV;PO;PO;IV	NO;NO;NO;NO;NO;NO;NO	Chemotherapy;Hormone Therapy;Chemotherapy;Chemotherapy;Chemotherapy;Hormone Therapy;Chemotherapy	Not Available;Not Available;Not Available;Not Available;Not Available;Not Available;Not Available	8400;654000;200;160;4300;1308;12	mg;mg;mg;mg;mg;mg;mL	Not Available;Not Available;Not Available;Not Available;Not Available;Not Available;Not Available	2010;2010;2010;2010;2010;2010;2010	1	NOT HISPANIC OR LATINO	TCGA-27-1835-F26943	d448e672-0fd2-4424-b935-139a7a5fe416	12	648
TCGA-02-0330	FEMALE	4	Untreated primary (de novo) GBM	Brain	Alive	0	4			WITH TUMOR		82	Not Available	TCGA-19-1791	6633f338-34a9-44f6-8039-0b9408d6213d	21	-30065	Not Applicable	0	4																								Not Available	NOT HISPANIC OR LATINO	TCGA-19-1791-F25422	c14ef761-c80f-4d7b-aab6-24d28e40f03c	21	Not Applicable
TCGA-02-0332	FEMALE	415	Untreated primary (de novo) GBM	Brain	Dead	0	415			WITH TUMOR		75	Not Available	TCGA-06-0237	7c95ec5e-a078-481f-b1fc-3a3a001de7ec	10	-27735	415	0	315																								Not Available	NOT HISPANIC OR LATINO	TCGA-06-0237-F22804	4b057294-e816-4fdc-9c70-b35166921879	10	415
TCGA-02-0333	FEMALE	1339	Untreated primary (de novo) GBM	Brain	Dead	1	1315		Progression of Disease	WITH TUMOR		59	Not Available	TCGA-12-3646	e8e43a65-4ec8-4e07-a884-a6989eec28cc	17	-21855	1339	0	1315	TCGA-12-3646-D23819;TCGA-12-3646-D23818;TCGA-12-3646-D23813;TCGA-12-3646-D23816;TCGA-12-3646-D23820;TCGA-12-3646-D23815;TCGA-12-3646-D23817;TCGA-12-3646-D23814	c2f3eeb0-7493-4d7a-adc5-5379e43d33c4;3be3cd8a-b4ee-404b-ad31-7a7470df79c1;ded65791-82d4-45b4-b114-5eaaf91ca529;65478c20-e59f-4263-96f7-1dc136e7a421;d7cd23dc-b9e6-4675-9d9c-7409aa681386;0d8318ed-1889-48f9-a00b-11aa745ba257;a7b59ab0-c0a5-4bc5-87fd-cbd2230f19ba;4f326a90-754a-450e-81ba-ce814080283c	Not Available;Not Available;Not Available;Not Available;Not Available;Not Available;Not Available;Not Available	17;17;17;17;17;17;17;17	1315;488;66;334;334;234;403;151	1063;405;24;248;248;151;334;90	Temodar;CCNU;Temodar;CPT 11;Avastin;CCNU;Temodar;Temodar	Not Available;Not Available;Not Available;Not Available;Not Available;Not Available;Not Available;Not Available	6;6;6;6;6;6;6;6	08;02;01;02;Not Available;02;02;02	50;110;75;340;10;110;200;200	mg;mg;mg;mg;mg;mg;mg;mg	RECURRENCE;ADJUVANT;ADJUVANT;ADJUVANT;ADJUVANT;ADJUVANT;ADJUVANT;ADJUVANT	Not Applicable;Not Applicable;Not Applicable;Not Applicable;Not Applicable;Not Applicable;Not Applicable;Not Applicable	Not Available;Not Available;Not Available;Not Available;Not Available;Not Available;Not Available;Not Available	PO;PO;PO;IV;IV;PO;PO;PO	NO;NO;NO;NO;NO;NO;NO;NO	Chemotherapy;Chemotherapy;Chemotherapy;Chemotherapy;Targeted Molecular therapy;Chemotherapy;Chemotherapy;Chemotherapy	Not Available;Not Available;Not Available;Not Available;Not Available;Not Available;Not Available;Not Available	17920;380;5670;3610.8;4182;400;3500;3600	mg;mg;mg;mg;mg;mg;mg;mg	Not Available;Not Available;Not Available;Not Available;Not Available;Not Available;Not Available;Not Available	2010;2010;2010;2010;2010;2010;2010;2010	Not Available	NOT HISPANIC OR LATINO	TCGA-12-3646-F23812	83faaba4-f75c-4c91-9e78-92f146492483	17	1339
TCGA-02-0337	MALE	753	Untreated primary (de novo) GBM	Brain	Dead	1	539		Progression of Disease	WITH TUMOR		52	Not Available	TCGA-27-2518	d3d27286-73e1-4cdd-914a-34c210fd6398	12	-19130	753	0	753	TCGA-27-2518-D26981;TCGA-27-2518-D26985;TCGA-27-2518-D26984;TCGA-27-2518-D26983;TCGA-27-2518-D26986;TCGA-27-2518-D26982	bc218003-fa48-4b3d-acc6-04e993d5f4b9;90f73be0-f06c-48aa-8899-ac351e98fad5;53c0cbc2-add7-4f30-a2d8-15030bd04304;5377ade0-6c25-43fc-a62c-b1622d04e810;2da94d35-f768-49b4-af4f-381f86d5986a;cf8651b4-47f0-4f7f-bc25-f8172a89ef96	Not Available;Not Available;Not Available;Not Available;Not Available;Not Available	12;12;12;12;12;12	182;753;700;700;753;107	22;55;627;627;55;20	Temozolomide;Dexamethasone;Fotemustine;PC2;Levenracetam;Cisplatin	Not Available;Not Available;Not Available;Not Available;Not Available;Not Available	3;3;3;3;3;3	05;Not Available;03;03;Not Available;03	350;8;180;300;1500;160	mg;mg;mg;mg;mg;mg	ADJUVANT;ADJUVANT;RECURRENCE;RECURRENCE;ADJUVANT;ADJUVANT	Not Applicable;Not Applicable;Not Applicable;Not Applicable;Not Applicable;Not Applicable	Not Available;Not Available;Not Available;Not Available;Not Available;Not Available	PO;Other (specify below);IV;PO;PO;IV	NO;NO;NO;NO;NO;NO	Chemotherapy;Hormone Therapy;Chemotherapy;Chemotherapy;Hormone Therapy;Chemotherapy	Not Available;Not Available;Not Available;Not Available;Not Available;Not Available	8750;5576;580;3600;1045500;500	mg;mg;mg;mg;mg;mg	Not Available;Not Available;Not Available;Not Available;Not Available;Not Available	2010;2010;2010;2010;2010;2010	1	NOT HISPANIC OR LATINO	TCGA-27-2518-F26980	09f22c16-2d5c-4428-9c15-8f5c4a03f32c	12	753
TCGA-02-0338	MALE	20	Untreated primary (de novo) GBM	Brain	Alive	0	20			Not Available		65	Not Available	TCGA-28-2502	8db520cf-79b3-4a1b-872e-8f5f76117405	3	-23807	Not Applicable	0	20																								Not Available	NOT HISPANIC OR LATINO	TCGA-28-2502-F27098	8f100cbe-0d73-4450-bc39-e84890bb2a87	3	Not Applicable
TCGA-02-0339	FEMALE	946	Untreated primary (de novo) GBM	Brain	Dead	1	447		Recurrence	WITH TUMOR		59	Not Available	TCGA-08-0356	f7532982-524f-4ed5-9e0d-50d3a7d72c3c	18	-21900	946	0	447	TCGA-08-0356-D23213;TCGA-08-0356-D23212	fde0eebc-e964-4060-a4e7-e91f0cafbda8;3c5f687d-1205-4f36-be44-e08b7ced3321	Not Available;Not Available	24;24	447;82	101;42	Temodar;Temodar	Not Available;Not Available	4;4	12;1	Not Available;Not Available	mg;mg/day	ADJUVANT;ADJUVANT	Not Applicable;Not Applicable	Not Available;Not Available	PO;PO	NO;NO	Chemotherapy;Chemotherapy	Not Available;Not Available	200;75	mg;mg/day	Not Available;Not Available	2009;2009	Not Available	NOT HISPANIC OR LATINO	TCGA-08-0356-F23211	688107cf-d2e7-435e-ad22-6123da5268d6	18	946
TCGA-02-0422	MALE	317	Untreated primary (de novo) GBM	Brain	Dead	1	88		Progression of Disease	WITH TUMOR		62	Not Available	TCGA-06-0190	74139255-a635-4c87-814d-3dd04ed630a8	11	-22835	317	0	313																								Not Available	NOT HISPANIC OR LATINO	TCGA-06-0190-F22736	622e1db4-49ea-4b64-9712-155f54013da2	11	317
TCGA-02-0430	MALE	635	Untreated primary (de novo) GBM	Brain	Dead	1	266		Progression of Disease	WITH TUMOR		61	Not Available	TCGA-08-0522	51e5a60f-e7b1-4b8b-b0b1-447c28940fe6	11	-22414	635	0	555	TCGA-08-0522-D23329;TCGA-08-0522-D23326;TCGA-08-0522-D23328;TCGA-08-0522-D23327;TCGA-08-0522-D23330	d64f01af-86de-4fe6-841e-ed1449fe4591;611d6606-63a8-4f55-a972-14849d854e06;a8621f7d-26ea-40ce-a491-c54063176bcd;662d7ceb-c89c-447e-a6ad-a36a17aa7d5f;af652c34-1a2a-4971-8dd2-849b7dac1b67	Not Available;Not Available;Not Available;Not Available;Not Available	24;24;24;24;24	271;65;555;225;511	268;22;517;72;423	IL-13-PE38QQR Cytoxin;Temodar;Carboplatin;Temodar;LY317615	Not Available;Not Available;Not Available;Not Available;Not Available	4;4;4;4;4	Not Available;1;1;4;Not Available	Not Available;Not Available;Not Available;Not Available;Not Available	mg;mg;Not Available;mg;Not Available	PROGRESSION;ADJUVANT;PROGRESSION;ADJUVANT;PROGRESSION	Not Applicable;Not Applicable;Not Applicable;Not Applicable;Not Applicable	Not Available;Not Available;Not Available;Not Available;Not Available	Not Available;PO;IV;PO;Not Available	NO;NO;NO;NO;NO	Immunotherapy;Chemotherapy;Chemotherapy;Chemotherapy;Targeted Molecular therapy	Not Available;Not Available;Not Available;Not Available;Not Available	1;140;Not Available;280;Not Available	mg;mg;Not Available;mg;Not Available	Not Available;Not Available;Not Available;Not Available;Not Available	2009;2009;2009;2009;2009	Not Available	Not Available	TCGA-08-0522-F23325	3ba69b57-858d-425e-82c6-e4db2ffc198c	11	635
TCGA-02-0439	FEMALE	357	Untreated primary (de novo) GBM	Brain	Dead	1	158		Progression of Disease	WITH TUMOR		54	Not Available	TCGA-06-5408	af055b98-be6a-4012-ac64-f1b6539b23d0	24	-20063	357	0	342	TCGA-06-5408-D22993;TCGA-06-5408-D22992;TCGA-06-5408-D22994	228c59b5-422c-49ff-9c76-e2602ed8c826;57fd409d-ad1e-4663-b014-251d1a846aad;cbb7ba69-3e48-4785-9dfb-ed5a81a0623a	Not Available;Not Available;Not Available	24;24;24	154;154;337	95;95;154	BS1-201;Temozolomide;Avastin	Not Available;Not Available;Not Available	1;1;1	02;2;Not Available	9.5;200;10	mg;mg/dL;mg	ADJUVANT;ADJUVANT;PROGRESSION	Not Applicable;Not Applicable;Not Applicable	Not Available;Not Available;Not Available	IV;PO;IV	NO;NO;NO	Chemotherapy;Chemotherapy;Targeted Molecular therapy	Not Available;Not Available;Not Available	652;360;680	mg;mg/dL;mg	Not Available;Not Available;Not Available	2011;2011;2011	Not Available	NOT HISPANIC OR LATINO	TCGA-06-5408-F22991	54fa3d91-db04-45a9-adf5-758fe6c0e009	24	357
TCGA-02-0446	MALE	748	Untreated primary (de novo) GBM	Brain	Dead	1	462		Progression of Disease	WITH TUMOR		27	Not Available	TCGA-02-0026	43d89926-2378-4498-bfba-6d6624d951b4	17	-10022	748	0	748	TCGA-02-0026-D22249;TCGA-02-0026-D22250;TCGA-02-0026-D22251	b0a8bcf7-62bc-4c7d-9f66-e5867bfa6d22;a681c716-74f4-47db-a8d3-3779eb9efe16;89f039df-00db-4c1b-9783-b44ff5c92b40	Not Available;Not Available;Not Available	2;12;12	418;Not Available;Not Available	92;Not Available;Not Available	Temozolomide;Gleevec;Hydroxyurea	Not Available;Not Available;Not Available	4;1;1	11;Not Available;Not Available	Not Available;Not Available;Not Available	mg/m2/day;Not Available;Not Available	ADJUVANT;RECURRENCE;RECURRENCE	Not Applicable;Not Applicable;Not Applicable	Not Available;Not Available;Not Available	PO;PO;PO	NO;Not Available;Not Available	Chemotherapy;Chemotherapy;Chemotherapy	Not Available;Not Available;Not Available	150;Not Available;Not Available	mg/m2/day;Not Available;Not Available	Not Available;Not Available;Not Available	2009;2010;2010	Not Available	NOT HISPANIC OR LATINO	TCGA-02-0026-F22248	d3977536-d13a-47b4-9714-fccb7beda806	17	748
TCGA-02-0451	FEMALE	231	Untreated primary (de novo) GBM	Brain	Dead	1	216		Progression of Disease	WITH TUMOR		48	Not Available	TCGA-12-0654	e67edc2e-5de7-4d3c-ba47-e8558a0b9f5a	17	-17625	231	0	218	TCGA-12-0654-D23493;TCGA-12-0654-D23494	cd22b3a0-f35e-4408-8612-8373461f76d8;5ee384a9-304e-45e7-ae9b-5251252e49fd	Not Available;Not Available	24;22	216;216	44;44	MAb I-131;mu81c6	Not Available;Not Available	4;5	Not Available;Not Available	Not Available;Not Available	mCi;mg	ADJUVANT;ADJUVANT	Not Applicable;Not Applicable	Not Available;Not Available	Not Available;Not Available	NO;NO	Targeted Molecular therapy;Targeted Molecular therapy	Not Available;Not Available	120;20	mCi;mg	Not Available;Not Available	2009;2009	Not Available	NOT HISPANIC OR LATINO	TCGA-12-0654-F23492	fc6e51d5-82f0-4888-832f-37b5fbabbcdb	17	231
TCGA-02-0456	FEMALE	294	Untreated primary (de novo) GBM	Brain	Alive	1	146		Progression of Disease	WITH TUMOR		55	Not Available	TCGA-19-2619	f2de4316-026c-4c2d-b091-47bc0ec8612a	14	-20159	Not Applicable	0	294	TCGA-19-2619-D25425;TCGA-19-2619-D25426;TCGA-19-2619-D25427	7b0ae2f8-51aa-4c3f-a860-5b6b6763e6cd;ba1a26d3-22c9-4f3b-b132-8b049a04c798;ff015cdc-b5e4-47e7-9a29-c0e3ceb2e408	Not Available;Not Available;Not Available	14;14;14	85;117;295	57;113;153	Temozolomide;Temozolomide;Avastin	Not Available;Not Available;Not Available	5;5;5	1;1;10	125;250;630	mg;mg;mg	ADJUVANT;ADJUVANT;PROGRESSION	Not Applicable;Not Applicable;Not Applicable	Not Available;Not Available;Not Available	PO;PO;IV	NO;NO;NO	Chemotherapy;Chemotherapy;Chemotherapy	Not Available;Not Available;Not Available	3625;1250;630	mg;mg;mg	Not Available;Not Available;Not Available	2010;2010;2010	Not Available	NOT HISPANIC OR LATINO	TCGA-19-2619-F25424	3958c1af-06a8-4b2c-ade6-8457d245e8b9	14	Not Applicable
TCGA-02-2466	MALE	347	Glioblastoma Multiforme (GBM)	Brain	Dead	0	347			WITH TUMOR		44	Not Available	TCGA-06-0167	afd3a4dc-a2e5-4545-92b8-a18e72fc9e94	13	-16170	347	0	Not Available	TCGA-06-0167-D40209;TCGA-06-0167-D40210;TCGA-06-0167-D40211	B4557645-D764-423F-9501-100BE5CA700D;38A39983-9DA0-4CB0-9CCA-CDEB2E642448;40FAA94B-6B53-453B-B030-091810610494	Not Available;Not Available;Not Available	13;13;13	68;197;289	24;77;258	Temozolomide;Temozolomide;PS341	Unknown;Unknown;Unknown	2;2;2	Not Available;Not Available;Not Available	Not Available;Not Available;Not Available	Not Available;Not Available;Not Available	Not Available;Not Available;Not Available	Not Applicable;Not Applicable;Not Applicable	Not Available;Not Available;Not Available	Not Available;Not Available;Not Available	NO;NO;NO	Chemotherapy;Chemotherapy;Chemotherapy	Not Available;Not Available;Not Available	Not Available;Not Available;Not Available	Not Available;Not Available;Not Available	Not Available;Not Available;Not Available	2013;2013;2013	Not Available	NOT HISPANIC OR LATINO
TCGA-02-2470	MALE	782	Untreated primary (de novo) GBM	Brain	Dead	1	59		Progression of Disease	WITH TUMOR		50	Not Available	TCGA-08-0347	dbb601ed-e39c-48a6-aa00-645f740fc6e2	19	-18384	782	0	419	TCGA-08-0347-D23151;TCGA-08-0347-D23152;TCGA-08-0347-D23150;TCGA-08-0347-D23149	d4c0f064-30ec-44cd-9bac-17931bdc90ac;64e750af-895b-4fcd-a77d-9e1bbe1200b0;f61a9d25-b2a9-47e1-b1c9-f72ca782cc39;261a4177-1274-4ec4-9c02-a60417fa6954	Not Available;Not Available;Not Available;Not Available	24;24;24;24	465;605;419;54	422;486;69;10	Procarbazine;Carboplatin;BCNU;Hydroxurea	Not Available;Not Available;Not Available;Not Available	4;4;4;4	01;04;06;01	Not Available;Not Available;Not Available;Not Available	mg/m2;mg;mg;mg/m2	PROGRESSION;PROGRESSION;PROGRESSION;ADJUVANT	Not Applicable;Not Applicable;Not Applicable;Not Applicable	Not Available;Not Available;Not Available;Not Available	PO;IV;IV;PO	Not Available;Not Available;Not Available;Not Available	Chemotherapy;Chemotherapy;Chemotherapy;Chemotherapy	Not Available;Not Available;Not Available;Not Available	100;350;400;300	mg/m2;mg;mg;mg/m2	Not Available;Not Available;Not Available;Not Available	2009;2009;2009;2009	Not Available	Not Available	TCGA-08-0347-F23148	1e7ae631-acc2-4811-9839-a6a0f08948e0	19	782
TCGA-02-2483	MALE	33	Untreated primary (de novo) GBM	Brain	Dead	0	33			Not Available		83	Not Available	TCGA-19-2621	035b09b7-add1-456d-ae80-20e8a03f6d7b	12	-30429	33	0	33																								Not Available	NOT HISPANIC OR LATINO	TCGA-19-2621-F25435	7a429c38-a7a2-443a-a666-bb2eef09d68f	12	33
TCGA-02-2485	FEMALE	262	Untreated primary (de novo) GBM	Brain	Dead	1	204		Progression of Disease	WITH TUMOR		74	Not Available	TCGA-06-0149	be8fa1fb-5696-4719-af16-2059f6b9d270	8	-27315	262	0	239																								Not Available	NOT HISPANIC OR LATINO	TCGA-06-0149-F22645	e5357c11-b7d7-44f6-b29b-eb0022944fcd	8	262
TCGA-02-2486	MALE	822	Treated primary GBM	Brain	Dead	1	450		Progression of Disease	WITH TUMOR		42	Not Available	TCGA-02-0102	f3e57166-c428-4a44-9396-679e3a2b16a2	16	-15660	822	0	822	TCGA-02-0102-D22403;TCGA-02-0102-D22402;TCGA-02-0102-D22404	acf036aa-2cb4-4117-afc5-507b3656dea9;f05609fb-b7bf-4808-ab41-c11964b611a2;3c73d8fc-2b92-4c36-bf08-24950b1a0b67	Not Available;Not Available;Not Available	3;3;3	402;402;402	158;158;158	CCNU;Procarbizine;Vincristine	Not Available;Not Available;Not Available	4;4;4	5;5;5	Not Available;Not Available;Not Available	mg/m2/day;mg/m2/day;mg/m2/day	ADJUVANT;ADJUVANT;ADJUVANT	Not Applicable;Not Applicable;Not Applicable	Not Available;Not Available;Not Available	IV;IV;IV	NO;NO;NO	Chemotherapy;Chemotherapy;Chemotherapy	Not Available;Not Available;Not Available	110;60;1.4	mg/m2/day;mg/m2/day;mg/m2/day	Not Available;Not Available;Not Available	2009;2009;2009	Not Available	NOT HISPANIC OR LATINO	TCGA-02-0102-F22401	f068007d-8088-49af-bb8c-a8cc2717625a	16	822
TCGA-06-0119	MALE	138	Untreated primary (de novo) GBM	Brain	Dead	1	34		Progression of Disease	WITH TUMOR		68	Not Available	TCGA-76-4926	8df94420-c736-4a36-b001-5dbe3dff17f0	6	-25085	138	0	138	TCGA-76-4926-D28524	35e4183f-a4ff-47ba-affa-3b4b7adf2edd	Not Available	6	115	83	Temodar	Not Available	4	2	Not Available	Not Available	ADJUVANT	Not Applicable	Not Available	Not Available	NO	Chemotherapy	Not Available	Not Available	Not Available	Not Available	2011	Not Available	Not Available	TCGA-76-4926-F28523	3d612aa9-ad04-49e8-bd35-84eec37cc0fb	6	138
TCGA-06-0122	MALE	35	Untreated primary (de novo) GBM	Brain	Dead	0	35			WITH TUMOR		69	Not Available	TCGA-14-1453	a9597785-a1d3-4788-a431-d25d69025690	4	-25297	35	0	35	TCGA-14-1453-D25155	f6bcbe10-beb8-4e99-9919-de0a8e481690	Not Available	4	Not Available	Not Available	Dexamethasone	Not Available	6	Not Available	Not Available	Not Available	ADJUVANT	Not Applicable	Not Available	Not Available	NO	Hormone Therapy	Not Available	Not Available	Not Available	Not Available	2009	Not Available	Not Available	TCGA-14-1453-F25154	7bc77a5e-49a6-4410-bdd0-8ae40cdc0550	4	35
TCGA-06-0125	FEMALE	454	Untreated primary (de novo) GBM	Brain	Dead	1	151		Progression of Disease	WITH TUMOR		74	Not Available	TCGA-08-0380	6fc40b53-5db2-4319-a039-b023e1bb1d64	19	-27277	454	0	330	TCGA-08-0380-D23259;TCGA-08-0380-D23256;TCGA-08-0380-D23257;TCGA-08-0380-D23258;TCGA-08-0380-D23260	bd96270d-54f2-453e-bdc1-3a3fc050c931;cf946024-3010-4731-9971-627fa2f71668;83a0190a-e7d1-487b-b781-dadfe5087a65;7207fb18-9e10-4b45-8f5a-01453c10f483;0f52d72f-2ed9-42c6-ad05-09419d37cfd6	Not Available;Not Available;Not Available;Not Available;Not Available	26;26;24;24;24	330;330;193;274;Discrepancy	275;293;161;216;Discrepancy	Not Available;VP16;BCNU;Temodar;Marimastat	Not Available;Not Available;Not Available;Not Available;Not Available	3;3;4;4;4	Not Available;1;01;Not Available;Not Available	Not Available;Not Available;Not Available;Not Available;Not Available	Not Available;mg/m2;mg;mg;mg/day	PROGRESSION;PROGRESSION;PROGRESSION;PROGRESSION;ADJUVANT	Not Applicable;Not Applicable;Not Applicable;Not Applicable;Not Applicable	Not Available;Not Available;Not Available;Not Available;Not Available	Not Available;PO;IV;PO;Not Available	Not Available;NO;Not Available;Not Available;YES	Targeted Molecular therapy;Chemotherapy;Chemotherapy;Chemotherapy;Targeted Molecular therapy	Not Available;Not Available;Not Available;Not Available;Not Available	Not Available;50;375;345;200	Not Available;mg/m2;mg;mg;mg/day	Not Available;Not Available;Not Available;Not Available;Not Available	2009;2009;2009;2009;2009	Not Available	Not Available	TCGA-08-0380-F23255	907ba1ba-8cd2-484d-b6f1-7f53613de0f4	19	454
TCGA-06-0126	MALE	111	Untreated primary (de novo) GBM	Brain	Dead	0	111			WITH TUMOR		76	Not Available	TCGA-06-0182	21a4a053-64bc-405c-85c8-d11c55106e83	10	-27964	111	0	77																								Not Available	NOT HISPANIC OR LATINO	TCGA-06-0182-F22724	2b55d120-8ed2-43b4-be15-821d46e5a8da	10	111
TCGA-06-0127	MALE	286	Untreated primary (de novo) GBM	Brain	Alive	0	286			TUMOR FREE		74	Not Available	TCGA-26-5132	2c5fa2d4-8e35-42e4-8bca-9fb3371a19c8	21	-27196	Not Applicable	0	286	TCGA-26-5132-D26872;TCGA-26-5132-D26873	b05ec676-af92-4bc5-948f-26834129de35;1aa188e4-092a-44cf-996c-22c274586bc8	Not Available;Not Available	21;21	83;205	40;205	Temozolomide;Temozolomide	Not Available;Not Available	12;12	1;1	110;150	mg;mg/m2	ADJUVANT;ADJUVANT	Not Applicable;Not Applicable	Not Available;Not Available	PO;PO	NO;NO	Chemotherapy;Chemotherapy	Not Available;Not Available	4620;150	mg;mg/m2	Not Available;Not Available	2010;2010	2	NOT HISPANIC OR LATINO	TCGA-26-5132-F26871	55aede52-7e6e-4e17-b658-be47d30c307b	21	Not Applicable
TCGA-06-0128	FEMALE	12	Untreated primary (de novo) GBM	Brain	Dead	0	12			WITH TUMOR		51	Not Available	TCGA-06-0201	6cba1dae-0c3f-4f65-8aea-53ac84aad549	11	-18649	12	0	12																								Not Available	NOT HISPANIC OR LATINO	TCGA-06-0201-F22753	f8821e95-0a95-4af7-94cc-73a1b56c0a37	11	12
TCGA-06-0129	FEMALE	204	Untreated primary (de novo) GBM	Brain	Alive	0	204			WITH TUMOR		23	Not Available	TCGA-06-5416	3a3fc890-1985-4353-861b-dc3abfb364b1	24	-8533	Not Applicable	0	204	TCGA-06-5416-D23025	9afa5606-b833-4684-b041-dec26ec7da42	Not Available	24	Not Available	99	Temozolomide	Not Available	1	Not Available	150	mg/m2	ADJUVANT	Not Applicable	Not Available	PO	YES	Chemotherapy	Not Available	250	mg/m2	Not Available	2011	Not Available	NOT HISPANIC OR LATINO	TCGA-06-5416-F23024	9e0610cf-2745-40f5-8121-e4944fe08566	24	Not Applicable
TCGA-06-0130	MALE	424	Untreated primary (de novo) GBM	Brain	Dead	1	208		Progression of Disease	WITH TUMOR		54	Not Available	TCGA-06-0154	24ae6f30-eec8-49a7-abde-246b3873679e	8	-20018	424	0	389	TCGA-06-0154-D22656;TCGA-06-0154-D22657;TCGA-06-0154-D22658;TCGA-06-0154-D22655	fd6f69ec-53bd-4df7-b878-ffb8c8357eaa;dbcdec89-79b1-48e7-83b6-ff51dc7bb3a7;2c557135-cdb8-47d5-91de-a196c8fa77d3;7ab3f8d8-87db-49d6-bdf2-8b713609ae93	Not Available;Not Available;Not Available;Not Available	29;29;29;29	191;235;Not Available;89	160;235;373;12	Carmustine;Gliadel wafer;Procarbazine;CI 980	Not Available;Not Available;Not Available;Not Available	11;11;11;11	01;01;Not Available;04	Not Available;8;100;Not Available	mg;{Wafer};mg;mg	ADJUVANT;PROGRESSION;PROGRESSION;ADJUVANT	Not Applicable;Not Applicable;Not Applicable;Not Applicable	Not Available;Not Available;Not Available;Not Available	Not Available;INTUM;PO;IV	NO;NO;NO;NO	Chemotherapy;Chemotherapy;Chemotherapy;Chemotherapy	Not Available;Not Available;Not Available;Not Available	Not Available;8;150;Not Available	mg;{Wafer};mg;mg	Not Available;Not Available;Not Available;Not Available	2011;2011;2011;2011	Not Available	NOT HISPANIC OR LATINO	TCGA-06-0154-F22654	b3fde0f8-4d61-4350-ad28-17e5b2befec2	8	424
TCGA-06-0132	MALE	455	Untreated primary (de novo) GBM	Brain	Dead	1	382		Recurrence	TUMOR FREE		56	Not Available	TCGA-19-5960	93ed7a2b-b0cb-4a84-871f-5c34a0b6a640	3	-20641	Not Applicable	0	165	TCGA-19-5960-D25504;TCGA-19-5960-D43339;TCGA-19-5960-D43340	85a6db91-61ec-4dd6-a0de-f2942ae7d388;CF998836-C6A7-47AB-9E6F-37FB6C4AD0E8;43A79D6C-2827-4F1A-9617-E8914021F046	Not Available;Not Available;Not Available	3;17;17	71;165;155	30;55;123	Temodar;Avastin;Temodar	Not Available;Stable Disease;Stable Disease	6;5;5	Not Available;Not Available;Not Available	135;Not Available;Not Available	mg;Not Available;Not Available	ADJUVANT;Not Available;Not Available	Not Applicable;Not Applicable;Not Applicable	Not Available;Not Available;Not Available	PO;Not Available;Not Available	NO;NO;NO	Chemotherapy;Chemotherapy;Chemotherapy	Not Available;Not Available;Not Available	5670;Not Available;Not Available	mg;Not Available;Not Available	Not Available;YES;NO	2011;2013;2013	Not Available	NOT HISPANIC OR LATINO	TCGA-19-5960-F25503;TCGA-19-5960-F43299	9acaed8b-7991-46ca-b07f-865175f1d72d;0706C7B7-C260-4A9C-9AAC-9F4BB133B119	3;16	Not Applicable;455
TCGA-06-0133	FEMALE	503	Untreated primary (de novo) GBM	Brain	Dead	1	503		Recurrence	WITH TUMOR		36	Not Available	TCGA-02-0258	70fc222d-7423-4921-9007-cdf27c7f1ff7	16	-13269	503	0	503																								Not Available	NOT HISPANIC OR LATINO	TCGA-02-0258-F22449	ed869b90-719c-4d56-bfcc-c8a3f663bb27	16	503
TCGA-06-0137	FEMALE	359	Glioblastoma Multiforme (GBM)	Brain	Dead	0	359			WITH TUMOR		56	Not Available	TCGA-06-0160	a9b5ef55-9987-4842-b4f3-d029265ef17f	13	-20684	359	0	Not Available	TCGA-06-0160-D40192;TCGA-06-0160-D40193;TCGA-06-0160-D40194	EF52F1C9-7619-4826-9EDA-6D6F6EF359C5;2001B8EF-EF02-4982-BEE7-8C785CBF04B9;8AECA090-CCAD-4810-909A-C357E3576567	Not Available;Not Available;Not Available	13;13;13	63;242;277	33;190;277	CI-980;Carmustine;Temozolomide	Unknown;Unknown;Unknown	2;2;2	Not Available;Not Available;Not Available	Not Available;Not Available;Not Available	Not Available;Not Available;Not Available	Not Available;Not Available;Not Available	Not Applicable;Not Applicable;Not Applicable	Not Available;Not Available;Not Available	Not Available;Not Available;Not Available	NO;NO;NO	Chemotherapy;Chemotherapy;Chemotherapy	Not Available;Not Available;Not Available	Not Available;Not Available;Not Available	Not Available;Not Available;Not Available	Not Available;Not Available;Not Available	2013;2013;2013	Not Available	NOT HISPANIC OR LATINO
TCGA-06-0139	MALE	123	Untreated primary (de novo) GBM	Brain	Dead	1	39		Progression of Disease	WITH TUMOR		69	Not Available	TCGA-06-0175	22297a8b-4761-4f5c-b080-60a39c3a0670	10	-25559	123	0	83	TCGA-06-0175-D22713	2bf89b93-f929-4a8c-8d2c-9d43f777993d	Not Available	7	22	15	Tipifarnib (R115777)	Not Available	12	1	Not Available	Not Available	ADJUVANT	Not Applicable	Not Available	Not Available	NO	Chemotherapy	Not Available	Not Available	Not Available	Not Available	2011	Not Available	NOT HISPANIC OR LATINO	TCGA-06-0175-F22712	65c7218e-fe62-432b-b9d9-f6b39858e36e	10	123
TCGA-06-0141	MALE	239	Untreated primary (de novo) GBM	Brain	Dead	1	92		Progression of Disease	WITH TUMOR		59	Not Available	TCGA-06-0745	386b629e-fab1-4033-b088-45d6eeb4a13e	5	-21884	239	0	164																								Not Available	NOT HISPANIC OR LATINO	TCGA-06-0745-F22869	27dd3310-fc27-4496-af92-5b3a8f63a5b7	5	239
TCGA-06-0143	MALE	1024	Untreated primary (de novo) GBM	Brain	Dead	1	148		Progression of Disease	WITH TUMOR		30	Not Available	TCGA-06-0129	bde84ea9-55c9-4d6d-be86-58fd9222c1d6	10	-11284	1024	0	989	TCGA-06-0129-D22592;TCGA-06-0129-D22593	10974b31-2686-4ac4-8a3d-991e76adfe45;abf937a1-94a5-4183-b184-6c50ca8f3de7	Not Available;Not Available	26;26	120;238	14;183	Temozolomide;IL-13PE	Not Available;Not Available	5;5	2;Not Available	Not Available;Not Available	Not Available;mL	OTHER, SPECIFY IN NOTES;OTHER, SPECIFY IN NOTES	Adjuvant and Progression;Adjuvant and Progression	Not Available;Not Available	PO;Not Available	NO;NO	Chemotherapy;Immunotherapy	Not Available;Not Available	Not Available;19.5	Not Available;mL	Not Available;Not Available	2009;2009	Not Available	NOT HISPANIC OR LATINO	TCGA-06-0129-F22591	61c9cf8e-a07e-4a60-8ee3-91be0c0aee55	10	1024
TCGA-06-0145	FEMALE	225	Untreated primary (de novo) GBM	Brain	Dead	1	67		Progression of Disease	WITH TUMOR		72	Not Available	TCGA-06-0210	de7b7cac-f094-4d59-8651-e991e34ea093	5	-26600	225	0	151																								Not Available	NOT HISPANIC OR LATINO	TCGA-06-0210-F22767	6255ec0a-c3c6-4dc6-8982-b5edcf094904	5	225
TCGA-06-0146	MALE	151	Untreated primary (de novo) GBM	Brain	Alive	0	151			WITH TUMOR		60	Not Available	TCGA-06-6701	13429a31-a193-4180-a8b2-cceaa21ecbfd	14	-22051	Not Applicable	0	151	TCGA-06-6701-D23085	e2891780-108a-4ab1-855f-3aa19eb76dec	Not Available	14	63	20	Temozolomide	Not Available	9	1	75	mg	ADJUVANT	Not Applicable	Not Available	PO	NO	Chemotherapy	Not Available	140	mg	Not Available	2011	Not Available	NOT HISPANIC OR LATINO	TCGA-06-6701-F23084	7c4e1bf7-edc0-41ac-9dc2-3eab7e2243bc	14	Not Applicable
TCGA-06-0147	MALE	296	Untreated primary (de novo) GBM	Brain	Alive	1	233		Recurrence	WITH TUMOR		48	Not Available	TCGA-26-1440	9b775a6a-242a-4bfa-818d-d2d2f5bac5bf	2	-17684	Not Applicable	0	296	TCGA-26-1440-D26859;TCGA-26-1440-D26858	30692c50-0aa5-4a53-a481-a90e8a55041a;f9969583-7be7-4bfe-a5d8-8259ab6ac89f	Not Available;Not Available	23;23	Not Available;78	108;30	Temozolomide;Temozolomide	Not Available;Not Available	6;6	08;01	Not Available;Not Available	mg;mg	ADJUVANT;ADJUVANT	Not Applicable;Not Applicable	Not Available;Not Available	PO;PO	NO;NO	Chemotherapy;Chemotherapy	Not Available;Not Available	3140;6300	mg;mg	Not Available;Not Available	2009;2009	1	NOT HISPANIC OR LATINO	TCGA-26-1440-F26857	c8595a36-a5f1-4180-a1bb-10e7095e016d	2	Not Applicable
TCGA-06-0148	FEMALE	800	Untreated primary (de novo) GBM	Brain	Alive	0	800			TUMOR FREE		50	Not Available	TCGA-87-5896	ed879063-e603-4151-bf5e-22a4ee210281	13	-18391	Not Applicable	0	2	TCGA-87-5896-D43209	4AD0F058-BB58-469D-9D74-C58994F37A48	Not Available	15	642	14	Temodar	Complete Response	5	Not Available	Not Available	Not Available	Not Available	Not Applicable	Not Available	Not Available	NO	Chemotherapy	Not Available	Not Available	Not Available	NO	2013	Not Available	NOT HISPANIC OR LATINO	TCGA-87-5896-F43207	F30D2160-363D-4C33-BF53-D80803ADA9E4	15	Not Applicable
TCGA-06-0149	MALE	728	Untreated primary (de novo) GBM	Brain	Dead	1	208		Progression of Disease	WITH TUMOR		54	Not Available	TCGA-06-1084	ac3582a9-46b1-4322-95fa-9e8b149b8044	11	-19899	Not Applicable	0	226	TCGA-06-1084-D22912;TCGA-06-1084-D22913;TCGA-06-1084-D18617;TCGA-06-1084-D18614;TCGA-06-1084-D18613;TCGA-06-1084-D18618	6173598e-2352-413d-8b05-68d07a3f1e01;d443b491-6e6a-4915-aa39-0c4b7218da39;4e1f489c-f1e3-454e-86de-ed01f81d4ca7;7d1979a9-d0f6-400c-bd75-e906f7cf8f60;2db55c80-88d5-4bc0-97af-8588f79a051c;ce1edf02-8209-44e7-bf07-55b7675c3ac0	Not Available;Not Available;Not Available;Not Available;Not Available;Not Available	11;19;16;16;16;16	209;323;331;323;288;546	89;242;301;242;246;445	Temozolomide;Avastin;Temozolomide;Bevacizumab;Irinotecan;Doxil	Not Available;Not Available;Not Available;Not Available;Not Available;Not Available	5;4;11;11;11;11	04;Not Available;01;03;02;04	Not Available;10;Not Available;10;125;30	mg;mg;mg/m2;mg;mg/m2;mg/m2	ADJUVANT;PROGRESSION;PROGRESSION;PROGRESSION;PROGRESSION;PROGRESSION	Not Applicable;Not Applicable;Not Applicable;Not Applicable;Not Applicable;Not Applicable	Not Available;Not Available;03;02;02;04	PO;IV;PO;IV;IV;IV	NO;NO;NO;NO;NO;NO	Chemotherapy;Targeted Molecular therapy;Chemotherapy;Targeted Molecular therapy;Chemotherapy;Chemotherapy	Not Available;Not Available;Not Available;Not Available;Not Available;Not Available	500;1455;180;1455;337;81	mg;mg;mg;mg;mg;mg	Not Available;Not Available;Not Available;Not Available;Not Available;Not Available	2009;2010;2011;2011;2011;2011	Not Available	NOT HISPANIC OR LATINO	TCGA-06-1084-F22911;TCGA-06-1084-F18620	c99229d4-5dec-4804-8376-15b705a6db61;df161fa9-a575-4f09-b794-54c6c115949a	11;16	Not Applicable;728
TCGA-06-0150	FEMALE	558	Untreated primary (de novo) GBM	Brain	Dead	1	302		Recurrence	WITH TUMOR		56	Not Available	TCGA-02-0006	98714d95-b62e-4f34-9cd1-91542da463eb	17	-20516	558	0	558	TCGA-02-0006-D22186;TCGA-02-0006-D22188;TCGA-02-0006-D22187	320ce724-3c10-45fb-88c3-371db663e082;92099a94-6caa-4884-816f-3debbd48ffea;d60942f5-44e9-4ed9-b1b6-c5ddcc322fe2	Not Available;Not Available;Not Available	30;12;12	148;Not Available;Not Available	88;Not Available;Not Available	Temozolomide;Temozolomide;CIS Retinoic Acid	Not Available;Not Available;Not Available	3;1;1	7;Not Available;Not Available	Not Available;Not Available;Not Available	mg/m2;Not Available;Not Available	ADJUVANT;RECURRENCE;RECURRENCE	Not Applicable;Not Applicable;Not Applicable	Not Available;Not Available;Not Available	PO;PO;PO	Not Available;Not Available;Not Available	Chemotherapy;Chemotherapy;Chemotherapy	Not Available;Not Available;Not Available	200;Not Available;Not Available	mg/m2;Not Available;Not Available	Not Available;Not Available;Not Available	2009;2010;2010	Not Available	NOT HISPANIC OR LATINO	TCGA-02-0006-F22185	679559e4-a79a-42d0-80ff-e7c637f5cc28	17	558
TCGA-06-0151	FEMALE	242	Untreated primary (de novo) GBM	Brain	Alive	0	242			Not Available		44	Not Available	TCGA-14-2555	5aa15b7f-35c7-4022-b1b2-74a4f6d3ea85	11	-16259	Not Applicable	0	242	TCGA-14-2555-D25237;TCGA-14-2555-D25236	d17bb6b6-d2b3-4bca-90a6-bc2800ffe5dc;d8218c10-efee-45cf-8eea-846db9fa0344	Not Available;Not Available	11;11	Not Available;242	0;34	Dexamethasone;Temodar	Not Available;Not Available	5;5	Not Available;04	Not Available;Not Available	mg;mg	ADJUVANT;ADJUVANT	Not Applicable;Not Applicable	Not Available;Not Available	Not Available;PO	NO;NO	Hormone Therapy;Chemotherapy	Not Available;Not Available	Not Available;12600	mg;mg	Not Available;Not Available	2010;2010	Not Available	Not Available	TCGA-14-2555-F25235	9c25af36-01ec-43f3-9888-d32cf475079d	11	Not Applicable
TCGA-06-0152	FEMALE	460	Untreated primary (de novo) GBM	Brain	Dead	1	210		Progression of Disease	WITH TUMOR		59	Not Available	TCGA-41-5651	c184c3ca-7ad3-4202-b108-cb9fd5f5d947	21	-21698	Not Applicable	0	351	TCGA-41-5651-D28018;TCGA-41-5651-D28017;TCGA-41-5651-D28016;TCGA-41-5651-D28019;TCGA-41-5651-D19527	4de58769-cb3c-4929-8f4f-7517a228ce43;cc7a3d94-37a3-453a-bd42-14500a5d8f30;60baa3a3-2134-4002-ad3b-3c0204da5b42;9c394e26-2496-4a2a-beae-f115e84937d8;f335ba4c-5253-4b79-aafa-a55277c8bda3	Not Available;Not Available;Not Available;Not Available;Not Available	21;21;21;21;6	Not Available;195;77;Not Available;387	231;105;31;345;359	Gliadel wafer carmustine;Temozolomide;Temozolomide;Avastin;Avastin	Not Available;Not Available;Not Available;Not Available;Not Available	7;7;7;7;12	01;04;01;Not Available;03	Not Available;350;140;800;850	{Wafer};mg;mg;mg;mg	RECURRENCE;ADJUVANT;ADJUVANT;RECURRENCE;RECURRENCE	Not Applicable;Not Applicable;Not Applicable;Not Applicable;Not Applicable	Not Available;Not Available;Not Available;Not Available;04	Other (specify below);PO;PO;IV;IV	NO;NO;NO;YES;NO	Chemotherapy;Chemotherapy;Chemotherapy;Targeted Molecular therapy;Targeted Molecular therapy	Not Available;Not Available;Not Available;Not Available;Not Available	Not Available;6600;6580;800;2550	{Wafer};mg;mg;mg;mg	Not Available;Not Available;Not Available;Not Available;Not Available	2011;2011;2011;2011;2011	1	NOT HISPANIC OR LATINO	TCGA-41-5651-F28015;TCGA-41-5651-F19525	021246bf-ef6e-4080-9ef4-b9be548b3396;4c92ded6-07bf-4601-b878-c98df85eea8c	21;6	Not Applicable;460
TCGA-06-0154	MALE	388	Untreated primary (de novo) GBM	Brain	Dead	1	262		Progression of Disease	WITH TUMOR		67	Not Available	TCGA-28-5220	8e6b9705-e9d2-4fbc-ac03-35c1a5115eef	22	-24622	Not Applicable	0	319	TCGA-28-5220-D14968;TCGA-28-5220-D28915;TCGA-28-5220-D45778	754176da-6696-40ea-9c22-c9af774b78c7;b6ac74e6-7590-4cbb-9045-5dfb55c86cca;45D35AC4-6410-4D35-856A-6BD660552781	Not Available;Not Available;Not Available	14;22;24	Not Available;Not Available;Not Available	Not Available;Not Available;138	Temodar;Temodar;Temodar	Not Available;Not Available;Unknown	7;7;7	Not Available;Not Available;Not Available	Not Available;Not Available;Not Available	Not Available;Not Available;Not Available	ADJUVANT;ADJUVANT;Not Available	Not Applicable;Not Applicable;Not Applicable	Not Available;Not Available;Not Available	Not Available;Not Available;Not Available	Not Available;Not Available;NO	Chemotherapy;Chemotherapy;Not Available	Not Available;Not Available;Not Available	Not Available;Not Available;Not Available	Not Available;Not Available;Not Available	Not Available;Not Available;Not Available	2011;2011;2013	Not Available	Not Available	TCGA-28-5220-F14967;TCGA-28-5220-F28914;TCGA-28-5220-F45776	ccb17d9e-6ac9-4ce0-b37a-97fda9d87e34;9125337e-2671-43c8-b190-ed6028c01604;C9904D3A-EE3D-4B07-B0E6-E34859C29991	14;22;24	Not Applicable;Not Applicable;388
TCGA-06-0156	FEMALE	111	Untreated primary (de novo) GBM	Brain	Dead	1	35		Progression of Disease	WITH TUMOR		75	Not Available	TCGA-12-0692	24164e89-16ae-48c1-a464-9be94141deef	11	-27519	111	0	80	TCGA-12-0692-D23571	4d98309a-23d9-4329-8cce-8413e6bf2891	Not Available	24	45	14	Temozolomide	Not Available	4	1	Not Available	mg/m2	ADJUVANT	Not Applicable	Not Available	PO	NO	Chemotherapy	Not Available	200	mg/m2	Not Available	2009	Not Available	NOT HISPANIC OR LATINO	TCGA-12-0692-F23570	a0ef671a-89da-4f7f-9bf0-b6dd423eabd0	11	111
TCGA-06-0157	MALE	114	Untreated primary (de novo) GBM	Brain	Dead	0	114			WITH TUMOR		54	Not Available	TCGA-14-1401	6176621d-8534-4fba-a0e7-74a5a78245a9	4	-19921	114	0	114	TCGA-14-1401-D25121	be419a3b-f37a-4ab5-b30d-61ea021bf0e6	Not Available	4	Not Available	Not Available	Dexamethsone	Not Available	6	Not Available	Not Available	Not Available	ADJUVANT	Not Applicable	Not Available	PO	NO	Hormone Therapy	Not Available	Not Available	Not Available	Not Available	2009	Not Available	Not Available	TCGA-14-1401-F25120	e5a812aa-9909-4021-973a-b2e81ddc5f19	4	114
TCGA-06-0159	MALE	49	Untreated primary (de novo) GBM	Brain	Dead	0	49			WITH TUMOR		64	Not Available	TCGA-81-5910	a63ce9ac-24a4-484e-8bcc-717cd7aa92df	7	-23567	49	0	Not Available																								3	Not Available	TCGA-81-5910-F28600	ed6d4bc4-79c7-4de3-a956-917d1d0c867f	7	49
TCGA-06-0162	MALE	399	Untreated primary (de novo) GBM	Brain	Dead	1	117		Progression of Disease	WITH TUMOR		65	Not Available	TCGA-06-0171	01a92062-967a-4900-8dc7-a5ecd3b3f8e2	10	-24085	399	0	396	TCGA-06-0171-D22703;TCGA-06-0171-D22702	62871dae-a622-4334-a1af-fc5cded07388;ee711ede-bac7-4d62-b043-48ac4493ae1a	Not Available;Not Available	28;28	273;175	231;81	Carmustine (BCNU);Temozolomide	Not Available;Not Available	11;11	02;03	200;200	mg;mg	PROGRESSION;ADJUVANT	Not Applicable;Not Applicable	Not Available;Not Available	IV;PO	NO;NO	Chemotherapy;Chemotherapy	Not Available;Not Available	394;400	mg;mg	Not Available;Not Available	2011;2011	Not Available	NOT HISPANIC OR LATINO	TCGA-06-0171-F22701	ef13f5eb-ce2d-42f9-81bb-ed28f563d98d	10	399
TCGA-06-0164	MALE	369	Untreated primary (de novo) GBM	Brain	Dead	1	98		Progression of Disease	WITH TUMOR		63	Not Available	TCGA-12-0691	bb0aca6b-55ab-4b24-8e64-29e0c96a9862	11	-23019	369	0	186	TCGA-12-0691-D23566;TCGA-12-0691-D23567	044f3ea1-65ca-4e70-8437-b8c1fae4d6df;df2315ba-0e8c-47e9-b7cb-34ac838284f8	Not Available;Not Available	24;24	159;186	117;159	Temodar;Temodar	Not Available;Not Available	4;4	1;1	Not Available;Not Available	mg/m2;mg/m2	PROGRESSION;PROGRESSION	Not Applicable;Not Applicable	Not Available;Not Available	PO;PO	NO;NO	Chemotherapy;Chemotherapy	Not Available;Not Available	150;200	mg/m2;mg/m2	Not Available;Not Available	2009;2009	Not Available	NOT HISPANIC OR LATINO	TCGA-12-0691-F23565	d607ece6-ad79-4cd9-82eb-106ef5d26949	11	369
TCGA-06-0165	MALE	355	Untreated primary (de novo) GBM	Brain	Dead	1	196		Recurrence	WITH TUMOR		54	Not Available	TCGA-02-0106	d0b7d446-5488-41a2-a22a-c1e00a009482	16	-19883	355	0	355	TCGA-02-0106-D22413;TCGA-02-0106-D22414;TCGA-02-0106-D22415	0ec06cf1-d0ed-47c5-8646-3bbe5b3eb030;f6d0c953-dc0b-4d9f-83ec-4cc1624cbdb8;4c7d5f84-ebce-4c62-b160-6fbfd6c10432	Not Available;Not Available;Not Available	2;2;12	176;176;Not Available	15;15;Not Available	Temozolomide;Temozolomide;IL 13	Not Available;Not Available;Not Available	4;4;1	5;5;Not Available	Not Available;Not Available;Not Available	mg/m2/day;mg/m2/day;Not Available	ADJUVANT;ADJUVANT;RECURRENCE	Not Applicable;Not Applicable;Not Applicable	Not Available;Not Available;Not Available	PO;PO;PO	NO;NO;Not Available	Chemotherapy;Chemotherapy;Chemotherapy	Not Available;Not Available;Not Available	75;500;Not Available	mg/m2/day;mg/m2/day;Not Available	Not Available;Not Available;Not Available	2009;2009;2010	Not Available	NOT HISPANIC OR LATINO	TCGA-02-0106-F22412	8ad6fd8d-688a-4d98-bbe4-221f408dbf0a	16	355
TCGA-06-0166	MALE	505	Untreated primary (de novo) GBM	Brain	Dead	1	144		Progression of Disease	WITH TUMOR		66	Not Available	TCGA-27-1831	f45f4a30-6b4c-4f15-9140-959d6a25a45f	12	-24447	505	0	505	TCGA-27-1831-D26916;TCGA-27-1831-D26915;TCGA-27-1831-D26914;TCGA-27-1831-D26917	c13e764e-0f29-4f9d-ae69-59c18b788d10;59c66bff-d29b-401e-9638-7f600ac4d629;497fd61d-6918-4ad8-8ed0-cb9b70dc2711;d2f5a955-3a99-4b88-8d08-0e8bc0de67cf	Not Available;Not Available;Not Available;Not Available	12;12;12;12	505;103;98;505	-8;6;4;-8	Dexamethasone;Temozolomide;Cisplatin;Oxcarbazepine	Not Available;Not Available;Not Available;Not Available	3;3;3;3	Not Available;03;03;Not Available	8;200;140;600	mg;mg;mg;mg	ADJUVANT;ADJUVANT;ADJUVANT;ADJUVANT	Not Applicable;Not Applicable;Not Applicable;Not Applicable	Not Available;Not Available;Not Available;Not Available	Other (specify below);PO;IV;PO	NO;NO;NO;NO	Hormone Therapy;Chemotherapy;Chemotherapy;Hormone Therapy	Not Available;Not Available;Not Available;Not Available	4104;3400;420;307800	mg;mg;mg;mg	Not Available;Not Available;Not Available;Not Available	2010;2010;2010;2010	1	NOT HISPANIC OR LATINO	TCGA-27-1831-F26913	efafdeaa-8fd3-462d-bc22-369a9bbf3b16	12	505
TCGA-06-0167	MALE	3524	Untreated primary (de novo) GBM	Brain	Dead	1	1880		Recurrence	WITH TUMOR		66	Not Available	TCGA-08-0344	bef21d11-f743-4d9d-8cba-fb5cd24b6927	19	-24253	3524	0	3310	TCGA-08-0344-D23136	7de0f2a9-af92-45b3-8b0b-7b1ff203bca0	Not Available	24	2850	2577	BCNU	Not Available	4	7	Not Available	Not Available	PROGRESSION	Not Applicable	Not Available	PO	NO	Chemotherapy	Not Available	Not Available	Not Available	Not Available	2009	Not Available	NOT HISPANIC OR LATINO	TCGA-08-0344-F23135	f300916e-57b3-487e-ac0a-39a364d2709a	19	3524
TCGA-06-0168	FEMALE	484	Untreated primary (de novo) GBM	Brain	Dead	1	120		Progression of Disease	WITH TUMOR		51	Not Available	TCGA-02-0330	799bfae2-b189-43bc-a3bc-d425cd4fe556	17	-18654	484	0	484	TCGA-02-0330-D22494;TCGA-02-0330-D22493;TCGA-02-0330-D22495;TCGA-02-0330-D22497;TCGA-02-0330-D22496	f3701df0-3721-45d6-a038-3c24661f7f16;4e0aebfc-df13-42fc-a793-d5d4dc99cf23;bae1d58e-c5b0-41af-a5f5-49bad9bdc115;27d1c399-192b-4a14-b7bf-92b2c5736d9b;9c66da29-90f0-4d32-807d-2e26102af9ab	Not Available;Not Available;Not Available;Not Available;Not Available	27;27;27;12;12	137;137;137;Not Available;Not Available	107;107;107;Not Available;Not Available	CCNU;Procarbazine;Vincristine;Carboplatin;VP-16	Not Available;Not Available;Not Available;Not Available;Not Available	3;3;3;1;1	1;01;1;Not Available;Not Available	Not Available;Not Available;Not Available;Not Available;Not Available	mg/m2;mg/m2;mg/m2;Not Available;Not Available	ADJUVANT;ADJUVANT;ADJUVANT;RECURRENCE;RECURRENCE	Not Applicable;Not Applicable;Not Applicable;Not Applicable;Not Applicable	Not Available;Not Available;Not Available;Not Available;Not Available	IV;IV;IV;IV;IV	Not Available;Not Available;Not Available;Not Available;Not Available	Chemotherapy;Chemotherapy;Chemotherapy;Chemotherapy;Chemotherapy	Not Available;Not Available;Not Available;Not Available;Not Available	110;60;1.4;Not Available;Not Available	mg/m2;mg/m2;mg/m2;Not Available;Not Available	Not Available;Not Available;Not Available;Not Available;Not Available	2009;2009;2009;2010;2010	Not Available	NOT HISPANIC OR LATINO	TCGA-02-0330-F22492	2ce73d32-2d38-4b14-b6da-207ac711119a	17	484
TCGA-06-0171	FEMALE	183	Untreated primary (de novo) GBM	Brain	Dead	1	183		Progression of Disease	WITH TUMOR		66	Not Available	TCGA-02-0060	686ac6b5-fdb2-417e-9e32-cbad7214e677	16	-24151	183	0	183	TCGA-02-0060-D22329;TCGA-02-0060-D22328	ab324f3a-3f83-49d7-a42d-9012e081b67b;123720bd-30bc-45bd-a9d7-2676c2a7d56e	Not Available;Not Available	2;2	182;182	15;15	Temozolomide;Temozolomide	Not Available;Not Available	4;4	3;3	Not Available;Not Available	mg/m2/day;mg/m2	OTHER, SPECIFY IN NOTES;ADJUVANT	Concurrent;Not Applicable	Not Available;Not Available	PO;PO	NO;NO	Chemotherapy;Chemotherapy	Not Available;Not Available	600;75	mg/m2/day;mg/m2	Not Available;Not Available	2009;2009	Not Available	NOT HISPANIC OR LATINO	TCGA-02-0060-F22327	e817faa4-4e62-476e-871b-5abcb5b717f7	16	183
TCGA-06-0173	MALE	184	Untreated primary (de novo) GBM	Brain	Alive	1	288		Locoregional Disease	WITH TUMOR		48	Not Available	TCGA-41-3915	43d98306-8b1f-4840-a1a0-146ba0c36400	26	-17880	Not Applicable	0	184	TCGA-41-3915-D28010;TCGA-41-3915-D28009;TCGA-41-3915-D15059	0d531287-7767-4564-be4c-99ee0c56afa0;52655b5c-d821-4647-a51a-45e34ed7383b;e5656f8e-19c3-436b-817c-50a2641c993c	Not Available;Not Available;Not Available	26;26;5	Not Available;71;289	115;27;202	Temodar;Temodar;temodar	Not Available;Not Available;Not Available	10;10;5	3;1;04	320;160;400	mg;mg;mg	ADJUVANT;OTHER, SPECIFY IN NOTES;ADJUVANT	Not Applicable;Concurrent Chemoradiation;Not Applicable	Not Available;Not Available;02	PO;PO;PO	YES;NO;NO	Chemotherapy;Chemotherapy;Chemotherapy	Not Available;Not Available;Not Available	5200;6880;8000	mg;mg;mg	Not Available;Not Available;Not Available	2010;2010;2011	1	NOT HISPANIC OR LATINO	TCGA-41-3915-F12837	c86190e1-21b5-4d29-b247-7aaa56f966eb	5	360
TCGA-06-0174	MALE	1433	Untreated primary (de novo) GBM	Brain	Dead	1	1053		Progression of Disease	WITH TUMOR		36	Not Available	TCGA-02-0432	1e63e985-fbb7-4e43-93a5-e718d0b4ad09	17	-13260	1433	0	1433	TCGA-02-0432-D22523	4b421965-8a83-48c3-821e-6abb9028825b	Not Available	2	329	105	CCNU	Not Available	4	6	Not Available	mg/m2	ADJUVANT	Not Applicable	Not Available	IV	NO	Chemotherapy	Not Available	100	mg/m2	Not Available	2009	Not Available	NOT HISPANIC OR LATINO	TCGA-02-0432-F22522	36a75294-2270-4e1e-8f62-d53bf3de8034	17	1433
TCGA-06-0176	MALE	146	Untreated primary (de novo) GBM	Brain	Dead	1	88		Progression of Disease	Not Available		76	Not Available	TCGA-76-4925	872abc8a-6c1f-4114-b993-7d0327fb38bd	6	-28011	146	0	146	TCGA-76-4925-D28520	8cef6f46-6be3-416a-bc83-e7749f78ff25	Not Available	6	145	Not Available	Temodar	Not Available	4	1	Not Available	Not Available	ADJUVANT	Not Applicable	Not Available	PO	NO	Chemotherapy	Not Available	Not Available	Not Available	Not Available	2011	0	NOT HISPANIC OR LATINO	TCGA-76-4925-F28519	10a60232-69ec-4a38-a78f-5d6176e30e79	6	146
TCGA-06-0177	MALE	4	Untreated primary (de novo) GBM	Brain	Alive	0	4			Not Available		71	Not Available	TCGA-28-1757	580cf1c8-1558-413c-a039-458de59a1709	30	-26189	Not Applicable	0	4																								0	NOT HISPANIC OR LATINO
TCGA-06-0178	MALE	485	Untreated primary (de novo) GBM	Brain	Dead	1	131		Progression of Disease	WITH TUMOR		62	Not Available	TCGA-32-2615	30011f30-2926-47f2-a8f3-4f1b58ffa227	1	-22916	485	0	485	TCGA-32-2615-D27793;TCGA-32-2615-D27796;TCGA-32-2615-D27791;TCGA-32-2615-D27790;TCGA-32-2615-D27792;TCGA-32-2615-D27795;TCGA-32-2615-D27789;TCGA-32-2615-D27794	b9b1765a-c2af-43cd-beff-0fc69aaec23f;d9e68353-6b88-4800-8754-296aea6c596e;582aa494-34c7-47ca-ba58-f426d71a2953;007d3e5a-507e-4dfa-81eb-439bc7a6dd02;dc873395-2359-4e2c-99fe-9d44278518b5;ff336389-7288-40cd-8dca-6e3e471eb4d3;9d0f512f-7989-4862-b7ba-d4a3408cd70a;3b19be5f-2bc7-421a-8614-ede3652c5f26	Not Available;Not Available;Not Available;Not Available;Not Available;Not Available;Not Available;Not Available	1;1;1;1;1;1;1;14	285;Not Available;100;0;273;Not Available;65;285	285;301;96;0;161;301;26;285	Gliadel Wafers;Bevacizumab Avastin;Temodar;Gliadel Wafer;Metronomic Temodar;Avastin;Temodar;Gliadel Wafer	Not Available;Not Available;Not Available;Not Available;Not Available;Not Available;Not Available;Not Available	6;6;6;6;6;6;6;10	Not Available;Not Available;1;Not Available;4;Not Available;Not Available;Not Available	Not Available;Not Available;Not Available;Not Available;Not Available;Not Available;160;Not Available	{Wafer};mg/kg;mg/day;{Wafer};mg/day;mg/kg;mg/day;Not Available	Not Available;RECURRENCE;ADJUVANT;ADJUVANT;ADJUVANT;RECURRENCE;ADJUVANT;RECURRENCE	Not Applicable;Not Applicable;Not Applicable;Not Applicable;Not Applicable;Not Applicable;Not Applicable;Not Applicable	Not Available;Not Available;Not Available;Not Available;Not Available;Not Available;Not Available;Not Available	Other (specify below);IP;IV;PO;Other (specify below);Other (specify below);IP;IV;PO;Other (specify below)	NO;YES;NO;NO;NO;YES;NO;NO	Chemotherapy;Targeted Molecular therapy;Chemotherapy;Chemotherapy;Chemotherapy;Targeted Molecular therapy;Chemotherapy;Chemotherapy	Not Available;Not Available;Not Available;Not Available;Not Available;Not Available;Not Available;Not Available	Not Available;10;300;Not Available;155;10;160;Not Available	{Wafer};mg/kg;mg/day;{Wafer};mg/day;mg/kg;mg/day;Not Available	Not Available;Not Available;Not Available;Not Available;Not Available;Not Available;Not Available;Not Available	2010;2010;2010;2010;2010;2010;2010;2010	Not Available	NOT HISPANIC OR LATINO	TCGA-32-2615-F27788	4cfe42c8-08bf-400b-a716-c206786be380	1	485
TCGA-06-0179	MALE	277	Untreated primary (de novo) GBM	Brain	Dead	1	270		Recurrence	WITH TUMOR		55	Not Available	TCGA-12-1096	b02aa13e-7fd9-40ba-9083-cbf7d4bfc948	17	-20321	277	0	Not Available	TCGA-12-1096-D23432;TCGA-12-1096-D23429;TCGA-12-1096-D23430;TCGA-12-1096-D23431	9d624d7e-bff5-4f49-ad11-0f1871e28409;14cff663-5ab8-4bc4-b16c-21052223c1cb;8d6ba9db-494e-4cfe-b28a-7ea825e7b1f0;761120bb-11a8-4985-9940-58f8b7dcf0a5	Not Available;Not Available;Not Available;Not Available	17;17;17;17	277;101;201;277	202;63;130;202	Avastin;Temodor;Temodor;CPT-11	Not Available;Not Available;Not Available;Not Available	3;3;3;3	Not Available;1;2;2	Not Available;Not Available;Not Available;Not Available	mg/m2;mg/m2;mg/m2;mg/m2	ADJUVANT;ADJUVANT;PROGRESSION;ADJUVANT	Not Applicable;Not Applicable;Not Applicable;Not Applicable	Not Available;Not Available;Not Available;Not Available	IV;PO;PO;IV	NO;Not Available;YES;NO	Targeted Molecular therapy;Chemotherapy;Chemotherapy;Chemotherapy	Not Available;Not Available;Not Available;Not Available	Not Available;75;300;250	mg/m2;mg/m2;mg/m2;mg/m2	Not Available;Not Available;Not Available;Not Available	2009;2009;2009;2009	Not Available	NOT HISPANIC OR LATINO	TCGA-12-1096-F23428	daca6fba-ecf1-48fe-93d1-2b6c1698ffad	17	277
TCGA-06-0182	MALE	82	Untreated primary (de novo) GBM	Brain	Dead	0	82			WITH TUMOR		53	Not Available	TCGA-06-0747	44ef426e-b67d-4b49-80a3-86681b9abf1a	5	-19657	82	0	82																								Not Available	NOT HISPANIC OR LATINO	TCGA-06-0747-F22871	34a825cd-b070-4f20-b8a8-e05f35a0d540	5	82
TCGA-06-0184	MALE	132	Untreated primary (de novo) GBM	Brain	Alive	1	132		Progression of Disease	WITH TUMOR		51	Not Available	TCGA-74-6577	9888bf87-d0d1-474b-960d-d76b13352e7c	14	-18740	Not Applicable	0	132	TCGA-74-6577-D16924;TCGA-74-6577-D16926	2d901e25-b8e9-4c7d-ba3d-d21b177f807f;0ba76d76-6f18-46a6-a4a9-45943f64f9b7	Not Available;Not Available	22;22	99;Not Available	55;132	Temozolomide;Avastin	Not Available;Not Available	8;8	1;1	140;10	mg/day;mg/kg	ADJUVANT;PROGRESSION	Not Applicable;Not Applicable	1;2	PO;IV	NO;YES	Chemotherapy;Targeted Molecular therapy	Not Available;Not Available	6300;Not Available	mg;mg/kg	Not Available;Not Available	2011;2011	Not Available	Not Available	TCGA-74-6577-F16920;TCGA-74-6577-F28511	c2b79de9-a985-41b5-91ba-781905f78c63;3ffaaf43-691f-4570-b52c-f12a5ff9aa48	20;14	Not Applicable;Not Applicable
TCGA-06-0185	MALE	1185	Untreated primary (de novo) GBM	Brain	Dead	1	648		Locoregional Disease	TUMOR FREE		58	Not Available	TCGA-06-0192	f08280d6-2c80-4dd7-93d3-a0c55f7da5b3	3	-21243	Not Applicable	0	557	TCGA-06-0192-D20870;TCGA-06-0192-D20875;TCGA-06-0192-D20871;TCGA-06-0192-D20869;TCGA-06-0192-D20873;TCGA-06-0192-D20876;TCGA-06-0192-D20872	fab6fdc5-e184-4d7b-b57a-49600b74beca;1c4ae90b-7bb6-4887-a4c1-4576c1f90f08;fa5e4006-f2a0-4122-b0ed-fba0201e0f1e;a2291f31-1fec-4d97-acbc-5e24b84ee3a1;4af10e02-c74b-4fa0-bed2-3f5fb6e74689;b1f4fa20-7a9f-4d81-91b7-fc1479be2ac4;c21531d8-c97c-435f-b306-e577109bed0f	Not Available;Not Available;Not Available;Not Available;Not Available;Not Available;Not Available	7;7;7;7;7;7;7	462;907;767;60;1153;980;808	96;816;725;18;816;919;725	Temozolomide;Irinotecan;Lomustine;Temozolomide;Bevacizumab;Temozolomide;Cediranib/Placebo	Not Available;Not Available;Not Available;Not Available;Not Available;Not Available;Not Available	12;12;12;12;12;12;12	12;03;02;01;10;02;02	200;125;160;75;10;75;20	mg/m2;mg/m2;mg;mg/m2;mg/kg;mg/m2;mg/day	ADJUVANT;PROGRESSION;PROGRESSION;ADJUVANT;PROGRESSION;PROGRESSION;PROGRESSION	Not Applicable;Not Applicable;Not Applicable;Not Applicable;Not Applicable;Not Applicable;Not Applicable	01;03;02;01;03;04;02	PO;IV;PO;PO;IV;PO;PO	NO;NO;NO;NO;NO;NO;NO	Chemotherapy;Chemotherapy;Chemotherapy;Chemotherapy;Targeted Molecular therapy;Chemotherapy;Targeted Molecular therapy	Not Available;Not Available;Not Available;Not Available;Not Available;Not Available;Not Available	420;262.5;160;150;873;140;20	mg;Not Available;mg;mg;mg;mg;mg/day	Not Available;Not Available;Not Available;Not Available;Not Available;Not Available;Not Available	2011;2011;2011;2011;2011;2011;2011	Not Available	NOT HISPANIC OR LATINO	TCGA-06-0192-F22738;TCGA-06-0192-F20865	cf0b6bff-764e-4114-a7e4-08db07413aa8;1f627f33-08f4-42b5-b397-59d8c52a4937	3;7	Not Applicable;1185
TCGA-06-0187	MALE	119	Untreated primary (de novo) GBM	Brain	Dead	0	119			WITH TUMOR		85	Not Available	TCGA-16-0846	543c0a7d-ccd7-4b8d-98fb-eabec806231d	17	-31111	119	0	119																								Not Available	NOT HISPANIC OR LATINO	TCGA-16-0846-F25297	ab96466e-4712-4714-96f6-3530fea693ca	17	119
TCGA-06-0188	FEMALE	322	Untreated primary (de novo) GBM	Brain	Dead	1	264		Progression of Disease	WITH TUMOR		61	Not Available	TCGA-02-0009	c1f590eb-21ed-4939-adc5-0f7e6f485b56	16	-22457	322	0	322																								Not Available	NOT HISPANIC OR LATINO	TCGA-02-0009-F22196	4c6c097d-c168-4771-91e3-a5d8d426ce6a	16	322
TCGA-06-0189	MALE	112	Untreated primary (de novo) GBM	Brain	Dead	0	112			Not Available		39	Not Available	TCGA-19-1788	9a41f05b-19b1-4269-9997-4b59e378280c	21	-14301	112	0	112	TCGA-19-1788-D25411	6020fe07-bd82-42b4-b5e8-1e0a78bbe3dc	Not Available	21	95	50	Temozolomide	Not Available	9	1	Not Available	Not Available	ADJUVANT	Not Applicable	Not Available	PO	NO	Chemotherapy	Not Available	Not Available	Not Available	Not Available	2009	Not Available	NOT HISPANIC OR LATINO	TCGA-19-1788-F25410	fe6342e2-3ece-4de5-8096-8a986fd33c8f	21	112
TCGA-06-0194	MALE	394	Untreated primary (de novo) GBM	Brain	Dead	1	148		Progression of Disease	WITH TUMOR		58	Not Available	TCGA-19-1388	166e76db-ccd8-4760-a517-d2bc8937ea29	18	-21368	394	0	394	TCGA-19-1388-D25385;TCGA-19-1388-D25386;TCGA-19-1388-D25384;TCGA-19-1388-D25387	0a9211ea-5201-497e-b0e7-2a5ada1265b0;cf7374cb-a6a9-42f1-931c-954fc1816e9b;d543db84-0ece-4c38-88fc-808f302c136c;0fc6b81d-48d8-4452-a177-a2f6e0a00739	Not Available;Not Available;Not Available;Not Available	18;18;18;18	63;250;377;328	21;97;363;269	Temozolomide;Temozolomide;Avastin;Temozolomide	Not Available;Not Available;Not Available;Not Available	9;9;9;9	01;06;02;01	Not Available;Not Available;Not Available;Not Available	mg;mg;mg;mg	OTHER, SPECIFY IN NOTES;OTHER, SPECIFY IN NOTES;PROGRESSION;PROGRESSION	Concurrent;Maintenance;Not Applicable;Not Applicable	Not Available;Not Available;Not Available;Not Available	PO;PO;IV;PO	NO;NO;NO;NO	Chemotherapy;Chemotherapy;Chemotherapy;Chemotherapy	Not Available;Not Available;Not Available;Not Available	6020;9000;1750;6000	mg;mg;mg;mg	Not Available;Not Available;Not Available;Not Available	2009;2009;2009;2009	3	NOT HISPANIC OR LATINO	TCGA-19-1388-F25383	7833ac25-57c7-44c6-926b-85f927b2484c	18	394
TCGA-06-0197	MALE	180	Glioblastoma Multiforme (GBM)	Brain	Dead	0	180			WITH TUMOR		68	Not Available	TCGA-OX-A56R	0FC32169-8EB9-405F-BECC-ED38D7064A58	27	-25178	180	0	Not Available																								Not Available	NOT HISPANIC OR LATINO
TCGA-06-0208	MALE	6	Glioblastoma Multiforme (GBM)	Brain	Dead	0	6			WITH TUMOR		86	Not Available	TCGA-06-0140	0164acd3-34db-4d35-b96c-936daad0ff22	12	-31566	6	0	Not Available																								Not Available	NOT HISPANIC OR LATINO
TCGA-06-0214	FEMALE	71	Untreated primary (de novo) GBM	Brain	Dead	0	71			WITH TUMOR		53	Not Available	TCGA-06-0145	3258cb3b-f63b-463c-b2e4-d638149157c5	10	-19661	71	0	71	TCGA-06-0145-D22627	59c565d1-b731-4e6a-8b0b-d07c51187028	Not Available	28	50	24	Pyrazinamide	Not Available	11	1	871	mg	ADJUVANT	Not Applicable	Not Available	IV	NO	Chemotherapy	Not Available	1524	mg	Not Available	2011	Not Available	NOT HISPANIC OR LATINO	TCGA-06-0145-F22626	96523ba2-82e7-483f-90e3-ff148ac14625	10	71
TCGA-06-0216	MALE	106	Untreated primary (de novo) GBM	Brain	Dead	0	106			WITH TUMOR		46	Not Available	TCGA-02-0099	883dc176-925a-44f7-9ec8-e0cce33c2a54	6	-17080	106	0	106	TCGA-02-0099-D22397;TCGA-02-0099-D22398	e2a47f17-36bc-4cba-a6fa-47c158296e09;c2d328e7-b288-4776-9bbf-04b11d4f7d59	Not Available;Not Available	6;12	-124;Not Available	-260;Not Available	Temozolomide;Temozolomide	Not Available;Not Available	4;1	3;Not Available	Not Available;Not Available	mg/m2/day;Not Available	ADJUVANT;RECURRENCE	Not Applicable;Not Applicable	Not Available;Not Available	PO;PO	NO;Not Available	Chemotherapy;Chemotherapy	Not Available;Not Available	150;Not Available	mg/m2/day;Not Available	Not Available;Not Available	2009;2010	Not Available	NOT HISPANIC OR LATINO	TCGA-02-0099-F22396	7b48ff66-d664-490f-b921-08f24af3ce99	6	106
TCGA-06-0219	MALE	394	Untreated primary (de novo) GBM	Brain	Dead	1	244		Progression of Disease	WITH TUMOR		54	Not Available	TCGA-06-0130	7cada85b-00b1-41e5-9924-e09eb077ad56	10	-19812	394	0	320	TCGA-06-0130-D22597	6c2a4e65-a69c-4d2a-be46-949d100ecee9	Not Available	11	280	74	Temozolomide	Not Available	5	8	Not Available	Not Available	RECURRENCE	Not Applicable	Not Available	PO	NO	Chemotherapy	Not Available	Not Available	Not Available	Not Available	2009	Not Available	NOT HISPANIC OR LATINO	TCGA-06-0130-F22596	ddc9ad66-d1b4-459c-b60d-2a10ddd54444	10	394
TCGA-06-0221	MALE	678	Untreated primary (de novo) GBM	Brain	Dead	1	264		Recurrence	WITH TUMOR		50	Not Available	TCGA-08-0358	ec504558-e96a-44e9-835a-7b12680681ed	12	-18383	678	0	594	TCGA-08-0358-D23237;TCGA-08-0358-D23238;TCGA-08-0358-D23236;TCGA-08-0358-D23239;TCGA-08-0358-D23235;TCGA-08-0358-D23240;TCGA-08-0358-D23241	38de7c79-302d-4ca6-b235-81b135b8cfcc;4d3ea852-38f0-42c4-8bfc-0bb6fe5fe1f9;44c9f712-4492-49fa-8a39-a260a6b7c458;0a1e7b70-1747-42c8-ad6a-49b615ad2b91;756123e8-ff61-486c-804a-34a9a92b48e1;a29f4049-b90d-4c2a-8f60-5473162ba8c6;27cdbcf7-ace5-400e-a9d4-c60f83f75af8	Not Available;Not Available;Not Available;Not Available;Not Available;Not Available;Not Available	24;24;24;24;24;24;24	548;293;264;467;75;75;264	491;288;91;341;33;33;91	CCNU;IL-13 with Pseudomonas Exotoxin;Temodor;HSPPC-96 Vaccine;Temodor;Tarceva;Tarceva	Not Available;Not Available;Not Available;Not Available;Not Available;Not Available;Not Available	4;4;4;4;4;4;4	01;Not Available;06;Not Available;01;Not Available;Not Available	Not Available;Not Available;Not Available;Not Available;Not Available;Not Available;Not Available	mg;mg;mg/m2;mg;mg/day;mg/day;mg/day	PROGRESSION;PROGRESSION;ADJUVANT;PROGRESSION;ADJUVANT;ADJUVANT;ADJUVANT	Not Applicable;Not Applicable;Not Applicable;Not Applicable;Not Applicable;Not Applicable;Not Applicable	Not Available;Not Available;Not Available;Not Available;Not Available;Not Available;Not Available	PO;Not Available;PO;Not Available;PO;Not Available;Not Available	Not Available;Not Available;Not Available;Not Available;Not Available;Not Available;Not Available	Chemotherapy;Immunotherapy;Chemotherapy;Immunotherapy;Chemotherapy;Targeted Molecular therapy;Targeted Molecular therapy	Not Available;Not Available;Not Available;Not Available;Not Available;Not Available;Not Available	220;36;200;0.4;150;150;200	mg;mg;mg/m2;mg;mg/day;mg/day;mg/day	Not Available;Not Available;Not Available;Not Available;Not Available;Not Available;Not Available	2009;2009;2009;2009;2009;2009;2009	Not Available	NOT HISPANIC OR LATINO	TCGA-08-0358-F23234	f80a8bd0-ebe2-40ca-8f22-166ec6493b61	12	678
TCGA-06-0237	MALE	253	Untreated primary (de novo) GBM	Brain	Alive	1	133		Progression of Disease	WITH TUMOR		64	Not Available	TCGA-06-6695	0628cb4a-c480-4b2f-bd2e-bb33e6994302	14	-23426	Not Applicable	0	253	TCGA-06-6695-D23059;TCGA-06-6695-D23058	5b6352d1-cbe1-4204-8263-21dd3daf7c5e;5b8032e0-2dcb-42bb-a692-e03039c08eac	Not Available;Not Available	14;14	127;56	68;11	Temozolomide;Temozolomide	Not Available;Not Available	9;9	02;01	150;75	mg;mg	ADJUVANT;ADJUVANT	Not Applicable;Not Applicable	Not Available;Not Available	PO;PO	NO;NO	Chemotherapy;Chemotherapy	Not Available;Not Available	280;140	mg;mg	Not Available;Not Available	2011;2011	Not Available	NOT HISPANIC OR LATINO	TCGA-06-6695-F23057	99a37e63-b218-409e-9ff3-a8b40c7c6327	14	Not Applicable
TCGA-06-0238	FEMALE	1977	Untreated primary (de novo) GBM	Brain	Dead	1	1457		Recurrence	WITH TUMOR		29	Not Available	TCGA-02-0104	db38e6b7-102f-4670-875f-b327790c70e4	16	-10699	1977	0	1977	TCGA-02-0104-D22409;TCGA-02-0104-D22408	219dee18-a9b8-4cdc-a463-88879617d73c;34d27c68-08bc-44aa-89c8-4555fb49057f	Not Available;Not Available	7;7	1786;1786	1536;1536	Temozolomide;Temozolomide	Not Available;Not Available	4;4	9;9	Not Available;Not Available	mg/m2/day;mg/m2	ADJUVANT;ADJUVANT	Not Applicable;Not Applicable	Not Available;Not Available	PO;PO	NO;NO	Chemotherapy;Chemotherapy	Not Available;Not Available	200;75	mg/m2/day;mg/m2	Not Available;Not Available	2009;2009	Not Available	NOT HISPANIC OR LATINO	TCGA-02-0104-F22407	5ea7173d-fa3e-4611-9eb3-0a4ca8535f06	16	1977
TCGA-06-0240	MALE	313	Untreated primary (de novo) GBM	Brain	Dead	1	288		Recurrence	WITH TUMOR		48	Not Available	TCGA-16-1055	85a1ec02-14ee-4eef-aedc-f2f6fc031a24	27	-17840	313	0	301																								Not Available	NOT HISPANIC OR LATINO	TCGA-16-1055-F25318	66382ab5-d26f-49a2-bcdc-f44b40cf6ffb	27	313
TCGA-06-0394	MALE	803	Untreated primary (de novo) GBM	Brain	Dead	1	176		Locoregional Disease	WITH TUMOR		69	Not Available	TCGA-06-0743	e2e83064-7d1c-4dd5-993f-cc7a5ee228ed	9	-25434	Not Applicable	0	679	TCGA-06-0743-D29627;TCGA-06-0743-D29629;TCGA-06-0743-D29626;TCGA-06-0743-D29630;TCGA-06-0743-D29628	AD88E1C7-333D-49D9-9319-667019B65531;BBCFB707-0CFD-494F-8FD3-613C4BD6F2E3;103E8972-39DB-490E-B671-DEC694BF7EAC;5D6EE55D-C5BF-48B9-8314-F324646CF689;D7CE9ABA-4249-4F59-89DA-96E2EA24DBA2	Not Available;Not Available;Not Available;Not Available;Not Available	1;7;7;7;7	178;704;94;704;178	122;203;55;203;55	Temozolomode;Irinotecan;Temozolomide;Bevacizumab;Cilengitide	Not Available;Not Available;Not Available;Not Available;Not Available	12;12;12;12;12	2;16;1;16;2	150;125;75;10;500	mg/m2;mg/m2;mg/m2;mg/kg;Not Available	ADJUVANT;PROGRESSION;ADJUVANT;PROGRESSION;ADJUVANT	Not Applicable;Not Applicable;Not Applicable;Not Applicable;Not Applicable	1;2;1;2;1	PO;IV;PO;IV;IV	NO;NO;NO;NO;NO	Chemotherapy;Chemotherapy;Chemotherapy;Targeted Molecular therapy;Targeted Molecular therapy	Not Available;Not Available;Not Available;Not Available;Not Available	280;224;140;655;500	mg;mg;mg;mg;mg	Not Available;Not Available;Not Available;Not Available;Not Available	2011;2011;2011;2011;2011	Not Available	NOT HISPANIC OR LATINO	TCGA-06-0743-F22865;TCGA-06-0743-F29624	f6194903-20da-4f49-8fa1-83640d99d73b;549EE9D8-BEFE-4AEE-8F35-864E6B82EDF8	9;7	Not Applicable;803
TCGA-06-0397	MALE	515	Untreated primary (de novo) GBM	Brain	Dead	1			Locoregional Disease	WITH TUMOR		54	Not Available	TCGA-02-0260	3324be1b-e9b2-4c1a-96d8-84d054c0d1c3	16	-19956	515	0	515																								Not Available	HISPANIC OR LATINO	TCGA-02-0260-F22451	9a85b17c-5c84-4e35-97b2-69fc9f36193d	16	515
TCGA-06-0402	MALE	510	Untreated primary (de novo) GBM	Brain	Dead	0	510			WITH TUMOR		34	Not Available	TCGA-27-2521	4776b959-d5f5-41ad-ab39-dba6031f6884	12	-12685	Not Applicable	0	316	TCGA-27-2521-D26998;TCGA-27-2521-D27000;TCGA-27-2521-D26999	c5e44945-242a-4443-9b7e-c9363c3e5482;bd0142c7-c8dd-4341-a0aa-f5b7deef8097;febea3d3-c51a-42ec-bb3f-6725cc55eb8e	Not Available;Not Available;Not Available	12;12;12	Not Available;Not Available;Not Available	104;-15;-15	Temozolomide;Levetiracetam;Dexamethasone	Not Available;Not Available;Not Available	3;3;3	8;Not Available;Not Available	350;1000;2	mg;mg;mg	ADJUVANT;ADJUVANT;ADJUVANT	Not Applicable;Not Applicable;Not Applicable	Not Available;Not Available;Not Available	PO;PO;PO	YES;YES;YES	Chemotherapy;Hormone Therapy;Hormone Therapy	Not Available;Not Available;Not Available	14000;Not Available;Not Available	mg;mg;mg	Not Available;Not Available;Not Available	2010;2010;2010	1	NOT HISPANIC OR LATINO	TCGA-27-2521-F26997;TCGA-27-2521-F68018	acf20e4a-642c-44ec-8be7-4fd29764cacb;C945AB50-94C7-4122-BEA8-A74706EF6209	12;13	Not Applicable;510
TCGA-06-0409	MALE	432	Untreated primary (de novo) GBM	Brain	Dead	1	160		Progression of Disease	WITH TUMOR		53	Not Available	TCGA-06-0686	c931f3bd-74c5-4ebd-bc0f-c7c6becd25ab	8	-19503	Not Applicable	0	286	TCGA-06-0686-D29189;TCGA-06-0686-D29191;TCGA-06-0686-D29193;TCGA-06-0686-D29584;TCGA-06-0686-D29192;TCGA-06-0686-D29195;TCGA-06-0686-D29190;TCGA-06-0686-D29194	0b50b8e4-9453-4696-ab1f-b15a0e823f83;4d293449-89f5-4713-849c-02cddd5a638b;5fc64962-89a0-4cf1-b052-27a029341a14;41250619-20ea-4425-a60b-8686a67cc422;414a05fe-a534-4db8-ab51-c5adcb8855bd;1956d556-0c14-441d-a02b-cec7dc3d8e7c;f00748c8-96be-4d2f-9bce-8641b9845e90;8629d509-03a5-4cf4-b835-6c6a189ccb08	Not Available;Not Available;Not Available;Not Available;Not Available;Not Available;Not Available;Not Available	30;30;30;30;30;30;30;30	66;66;370;60;279;412;127;412	29;25;309;25;175;412;95;384	Temozolomide;A4QN;Erlotinib (Tarceva);A4QN;AT 101;Bevacizumab;Temozolomide;Irintotecan	Not Available;Not Available;Not Available;Not Available;Not Available;Not Available;Not Available;Not Available	11;11;11;11;11;11;11;11	01;01;02;1;04;.5;02;1.5	75;150;150;750;20;10;150;125	mg/m2;mg/m2;mg/day;mg/m2;mg/day;mg/kg;mg/m2;mg/m2	ADJUVANT;ADJUVANT;PROGRESSION;ADJUVANT;PROGRESSION;PROGRESSION;ADJUVANT;PROGRESSION	Not Applicable;Not Applicable;Not Applicable;Not Applicable;Not Applicable;Not Applicable;Not Applicable;Not Applicable	01;01;03;01;02;04;01;04	PO;IV;PO;IV;PO;IV;PO;IV	NO;NO;NO;NO;NO;NO;NO;NO	Chemotherapy;Targeted Molecular therapy;Chemotherapy;Targeted Molecular therapy;Targeted Molecular therapy;Targeted Molecular therapy;Chemotherapy;Chemotherapy	Not Available;Not Available;Not Available;Not Available;Not Available;Not Available;Not Available;Not Available	185;1876;150;1875;20;1182;380;312	mg;mg;mg/day;mg;mg;mg;mg;mg	Not Available;Not Available;Not Available;Not Available;Not Available;Not Available;Not Available;Not Available	2011;2011;2011;2011;2011;2011;2011;2011	Not Available	NOT HISPANIC OR LATINO	TCGA-06-0686-F22863;TCGA-06-0686-F29187	d9673386-5cfa-4d87-88f6-d3fbb8c0881e;953815e4-ec1e-4681-b922-781be15eead9	8;25	Not Applicable;432
TCGA-06-0410	FEMALE	278	Untreated primary (de novo) GBM	Brain	Dead	1	111		Progression of Disease	WITH TUMOR		70	Not Available	TCGA-16-1060	1101faa1-a713-489b-8593-960a9d6bda42	27	-25813	278	0	111																								Not Available	NOT HISPANIC OR LATINO	TCGA-16-1060-F25324	03f5d66c-8575-4278-939b-1059f46ac12d	27	278
TCGA-06-0412	FEMALE	452	Untreated primary (de novo) GBM	Brain	Dead	1	68		Recurrence	WITH TUMOR		49	Not Available	TCGA-32-1987	582f0912-20e9-4790-afd9-1e858728223e	14	-18091	452	0	452	TCGA-32-1987-D27747;TCGA-32-1987-D27749;TCGA-32-1987-D27748;TCGA-32-1987-D27750	d968cd26-5505-40c6-8704-3557fa0f654c;25bd592b-de2d-4135-9b24-45b8b2aca523;59a6a444-f694-4213-9f91-be66bd1dd655;ea58f330-7359-469a-9eca-224c12f649b2	Not Available;Not Available;Not Available;Not Available	20;20;20;7	67;134;68;Not Available	26;130;68;222	Temodar;Temodar;Gliadle Wafer;Avastin	Not Available;Not Available;Not Available;Not Available	12;12;12;1	1;1;Not Available;Not Available	Not Available;250;5;Not Available	mg/day;mg/day;{Wafer};mg/kg	ADJUVANT;ADJUVANT;PROGRESSION;PROGRESSION	Not Applicable;Not Applicable;Not Applicable;Not Applicable	Not Available;Not Available;Not Available;Not Available	PO;PO;Other (specify below);IV	NO;NO;NO;NO	Chemotherapy;Chemotherapy;Chemotherapy;Chemotherapy	Not Available;Not Available;Not Available;Not Available	120;Not Available;Not Available;Not Available	mg/day;mg/day;{Wafer};mg/kg	Not Available;Not Available;Not Available;Not Available	2010;2010;2010;2011	Not Available	NOT HISPANIC OR LATINO	TCGA-32-1987-F27746	4ee5b1b6-8b50-411c-b581-211015685052	14	452
TCGA-06-0413	FEMALE	228	Untreated primary (de novo) GBM	Brain	Alive	1	91		Progression of Disease	WITH TUMOR		55	Not Available	TCGA-74-6584	22b5cbba-cc78-4377-a08c-a9413294c3bf	14	-20232	Not Applicable	0	228	TCGA-74-6584-D16904;TCGA-74-6584-D16905;TCGA-74-6584-D16903	e9dddcd8-49f1-4a17-a253-862d933efcad;3b7a36f8-b01b-459b-9779-a9ea7eea3237;45baecb1-3a68-442a-8790-e02b10ec1c05	Not Available;Not Available;Not Available	29;29;29	Not Available;Not Available;65	98;99;21	Avastin;Temozolomide;Temozolomide	Not Available;Not Available;Not Available	8;8;8	11;5;1	10;120;150	mg/m2;mg/day;mg/day	PROGRESSION;PROGRESSION;ADJUVANT	Not Applicable;Not Applicable;Not Applicable	1;2;1	IV;PO;PO	YES;YES;NO	Targeted Molecular therapy;Chemotherapy;Chemotherapy	Not Available;Not Available;Not Available	110;12600;6750	mg/m2;mg;mg	Not Available;Not Available;Not Available	2011;2011;2011	Not Available	Not Available	TCGA-74-6584-F16901;TCGA-74-6584-F28517	dd12ab3f-7eab-403a-a451-a91851570d06;c5ed3c93-7b78-4a09-b439-1acba5b7c5f9	29;14	Not Applicable;Not Applicable
TCGA-06-0414	MALE	60	Untreated primary (de novo) GBM	Brain	Dead	0	60			WITH TUMOR		66	Not Available	TCGA-14-1795	7db115ea-082b-45bb-97d2-4254270b8bb6	4	-24375	60	0	60	TCGA-14-1795-D25198;TCGA-14-1795-D25199	20469a2e-398e-4c85-9e9b-0ef302b804df;867e343c-b596-4161-9e35-a0e13eb00078	Not Available;Not Available	4;4	Not Available;60	0;0	Gliadel Wafer;Dexamethasone	Not Available;Not Available	8;8	Not Available;Not Available	Not Available;Not Available	{Wafer};Not Available	ADJUVANT;ADJUVANT	Not Applicable;Not Applicable	Not Available;Not Available	Other (specify below);Not Available	NO;NO	Chemotherapy;Hormone Therapy	Not Available;Not Available	8;Not Available	{Wafer};Not Available	Not Available;Not Available	2009;2009	Not Available	Not Available	TCGA-14-1795-F25197	5d022847-b8ec-4e64-9089-803005e5def2	4	60
TCGA-06-0644	FEMALE	20	Untreated primary (de novo) GBM	Brain	Dead	0	20			Not Available		77	Not Available	TCGA-19-0962	20a83eb1-466d-4f85-921a-cb8beea8eabe	4	-28382	20	0	13																								Not Available	NOT HISPANIC OR LATINO	TCGA-19-0962-F25355	a3caa212-5f5d-4495-b82a-a2d33c82ece3	4	20
TCGA-06-0645	FEMALE	254	Untreated primary (de novo) GBM	Brain	Alive	1	116		Progression of Disease	WITH TUMOR		40	Not Available	TCGA-28-1750	f077df02-5056-402f-8522-7198c42bcc98	30	-14817	Not Applicable	0	254	TCGA-28-1750-D27058;TCGA-28-1750-D27060;TCGA-28-1750-D27059	17b02707-6584-4ac8-bbe7-e2c5e80ab9a6;afa173bd-e750-4c6d-81ee-fc443979d5c3;6984ad06-04cc-491a-9f72-96c98e18bcf9	Not Available;Not Available;Not Available	30;30;30	116;116;116	10;10;10	Temozolomide;Temozolomide;Temozolomide	Not Available;Not Available;Not Available	11;11;11	03;03;03	Not Available;Not Available;Not Available	mg;mg;mg	ADJUVANT;ADJUVANT;ADJUVANT	Not Applicable;Not Applicable;Not Applicable	Not Available;Not Available;Not Available	PO;PO;PO	NO;NO;NO	Chemotherapy;Chemotherapy;Chemotherapy	Not Available;Not Available;Not Available	5040;1700;1250	mg;mg;mg	Not Available;Not Available;Not Available	2009;2009;2009	2	NOT HISPANIC OR LATINO	TCGA-28-1750-F27057	16327872-0750-4de5-bf36-6e7e542b15e2	30	Not Applicable
TCGA-06-0646	MALE	37	Untreated primary (de novo) GBM	Brain	Alive	0	37			WITH TUMOR		53	Not Available	TCGA-28-1753	b98184b9-6190-4e95-a1cf-8cffb44b9963	3	-19366	Not Applicable	0	37																								Not Available	HISPANIC OR LATINO	TCGA-28-1753-F27079	da5c83cf-09e8-4f81-8438-2f209e5a7316	3	Not Applicable
TCGA-06-0648	MALE	203	Untreated primary (de novo) GBM	Brain	Dead	1	81		Recurrence	Not Available		54	Not Available	TCGA-14-1458	5d2487b9-e0cd-40fc-a158-7b1803c8dc88	5	-19899	203	0	187	TCGA-14-1458-D25181;TCGA-14-1458-D25183;TCGA-14-1458-D25184;TCGA-14-1458-D25180;TCGA-14-1458-D25182	45443fa9-2905-401d-ac82-a4e7b0437a53;c3b771dc-8898-4007-a4b3-4e0f11139bd8;c260921d-74dd-4f7f-83b8-855ce5d89b68;0fb75b64-638f-4e15-99f4-f14e872ad34a;d777e33e-b425-44cf-a8e1-0c10862d2164	Not Available;Not Available;Not Available;Not Available;Not Available	5;5;5;5;5	146;Not Available;162;61;Not Available	83;81;89;19;0	Temodar;Dexamethasone;Avastin;Temodar;Dexaethasone	Not Available;Not Available;Not Available;Not Available;Not Available	8;8;8;8;8	03;Not Available;Not Available;01;Not Available	Not Available;Not Available;Not Available;Not Available;Not Available	mg;Not Available;mg;mg;Not Available	PROGRESSION;PROGRESSION;PROGRESSION;ADJUVANT;ADJUVANT	Not Applicable;Not Applicable;Not Applicable;Not Applicable;Not Applicable	Not Available;Not Available;Not Available;Not Available;Not Available	PO;Not Available;IV;PO;Not Available	NO;NO;NO;NO;NO	Chemotherapy;Hormone Therapy;Targeted Molecular therapy;Chemotherapy;Hormone Therapy	Not Available;Not Available;Not Available;Not Available;Not Available	6450;Not Available;10400;8400;Not Available	mg;Not Available;mg;mg;Not Available	Not Available;Not Available;Not Available;Not Available;Not Available	2009;2009;2009;2009;2009	Not Available	Not Available	TCGA-14-1458-F25179	df20a1ac-00bf-47f7-8f9a-9c66e482fa83	5	203
TCGA-06-0650	MALE	160	Untreated primary (de novo) GBM	Brain	Alive	0	160			Not Available		45	Not Available	TCGA-28-2514	350232cb-b9ba-465b-be9a-81afbc6a92e9	5	-16737	Not Applicable	0	160	TCGA-28-2514-D27121	1ffeff3a-bdb6-4243-a5e9-98db4c78b318	Not Available	5	Not Available	29	Temozolomide	Not Available	3	Not Available	75	mg/m2	ADJUVANT	Not Applicable	Not Available	PO	YES	Chemotherapy	Not Available	Not Available	mg/m2	Not Available	2010	Not Available	NOT HISPANIC OR LATINO	TCGA-28-2514-F27120	5b7d1275-fb49-47a0-b768-039bac4137b1	5	Not Applicable
TCGA-06-0686	FEMALE	268	Untreated primary (de novo) GBM	Brain	Dead	1	97		Progression of Disease	WITH TUMOR		45	Not Available	TCGA-02-0086	8e3fbea7-d22e-40fc-8031-58fe6fe091bb	16	-16763	268	0	268	TCGA-02-0086-D22383;TCGA-02-0086-D22384;TCGA-02-0086-D22387;TCGA-02-0086-D22386;TCGA-02-0086-D22385	76bee23b-29eb-45a4-97b8-071b3128ed10;9aeaaf2c-b830-4af5-ace4-7f7d80dc2b49;436a7dc4-a65d-4f49-879f-6aad1651f850;10da5014-8aa5-4d41-973f-9fe43fe804d3;1d2d1b52-3d71-4c73-9a43-42b721cf8ad3	Not Available;Not Available;Not Available;Not Available;Not Available	30;12;12;12;12	85;Not Available;Not Available;Not Available;Not Available	13;Not Available;Not Available;Not Available;Not Available	Temozolomide;6 Thiguanine;Celebrex;Xeloda;CCNU	Not Available;Not Available;Not Available;Not Available;Not Available	3;1;1;1;1	2;Not Available;Not Available;Not Available;Not Available	Not Available;Not Available;Not Available;Not Available;Not Available	mg/m2;Not Available;Not Available;Not Available;Not Available	ADJUVANT;ADJUVANT;ADJUVANT;ADJUVANT;ADJUVANT	Not Applicable;Not Applicable;Not Applicable;Not Applicable;Not Applicable	Not Available;Not Available;Not Available;Not Available;Not Available	PO;Not Available;Not Available;Not Available;Not Available	Not Available;Not Available;Not Available;Not Available;Not Available	Chemotherapy;Chemotherapy;Chemotherapy;Chemotherapy;Chemotherapy	Not Available;Not Available;Not Available;Not Available;Not Available	75;Not Available;Not Available;Not Available;Not Available	mg/m2;Not Available;Not Available;Not Available;Not Available	Not Available;Not Available;Not Available;Not Available;Not Available	2009;2010;2010;2010;2010	Not Available	NOT HISPANIC OR LATINO	TCGA-02-0086-F22382	4684d4fc-4eeb-4208-800e-d9cf61233332	16	268
TCGA-06-0743	FEMALE	2883	Untreated primary (de novo) GBM	Brain	Dead	1	1467		Progression of Disease	WITH TUMOR		48	Not Available	TCGA-12-0656	c4ff28e5-9de7-43df-89a2-6832b8a0c00b	10	-17865	2883	0	2005	TCGA-12-0656-D23501;TCGA-12-0656-D23504;TCGA-12-0656-D23502;TCGA-12-0656-D23499;TCGA-12-0656-D23505;TCGA-12-0656-D23503;TCGA-12-0656-D23498;TCGA-12-0656-D23500;TCGA-12-0656-D23506	30489eb9-9c80-4381-b259-88134f92e385;372e4e48-06d3-40be-961b-d5deace2e199;68706cce-028f-40a0-9356-4a18685ada5a;cd81ea56-89d5-4ae7-9029-1ad1fb4657f4;9b3f9504-1f88-4ffe-953f-770f3c5a8df3;cad383d6-b665-4973-8323-e764718c6dd3;831d594f-6292-4dc1-a2a9-0d371d17e6d1;c26bd072-17a2-43e9-a719-2ab1b6b12201;f87abf1c-5c6a-4a72-9cb9-71649f3cb786	Not Available;Not Available;Not Available;Not Available;Not Available;Not Available;Not Available;Not Available;Not Available	24;24;24;24;24;24;24;24;22	1758;1899;1817;254;22;1873;204;443;22	1488;1873;1758;204;22;1817;135;301;22	Temodar;VP-16;CCNU;CCNU;MAb I-131;CCNU;CCNU;VP-16;mu81c6	Not Available;Not Available;Not Available;Not Available;Not Available;Not Available;Not Available;Not Available;Not Available	4;4;4;4;4;4;4;4;5	6;01;1;1;Not Available;1;1;2;Not Available	Not Available;Not Available;Not Available;Not Available;Not Available;Not Available;Not Available;Not Available;Not Available	mg/m2;mg/m2;mg/m2;mg/m2;mCi;mg/m2;mg/m2;mg/m2;mg	PROGRESSION;PROGRESSION;PROGRESSION;ADJUVANT;ADJUVANT;PROGRESSION;ADJUVANT;ADJUVANT;ADJUVANT	Not Applicable;Not Applicable;Not Applicable;Not Applicable;Not Applicable;Not Applicable;Not Applicable;Not Applicable;Not Applicable	Not Available;Not Available;Not Available;Not Available;Not Available;Not Available;Not Available;Not Available;Not Available	PO;IV;PO;PO;Not Available;PO;PO;IV;Not Available	NO;NO;NO;NO;NO;NO;NO;NO;NO	Chemotherapy;Chemotherapy;Chemotherapy;Chemotherapy;Targeted Molecular therapy;Chemotherapy;Chemotherapy;Chemotherapy;Targeted Molecular therapy	Not Available;Not Available;Not Available;Not Available;Not Available;Not Available;Not Available;Not Available;Not Available	200;50;110;55;120;82.5;110;37.5;20	mg/m2;mg/m2;mg/m2;mg/m2;mCi;mg/m2;mg/m2;mg/m2;mg	Not Available;Not Available;Not Available;Not Available;Not Available;Not Available;Not Available;Not Available;Not Available	2009;2009;2009;2009;2009;2009;2009;2009;2009	Not Available	NOT HISPANIC OR LATINO	TCGA-12-0656-F23497	2b159d50-4a7f-4bb8-a39d-4fd8b71eac5f	10	2883
TCGA-06-0744	MALE	323	Untreated primary (de novo) GBM	Brain	Dead	1	259		Recurrence	WITH TUMOR		62	Not Available	TCGA-12-0821	eae44c1c-1628-4b58-8b90-d3372e3577d5	27	-22949	323	0	323	TCGA-12-0821-D23696;TCGA-12-0821-D23697;TCGA-12-0821-D23698	d320a047-c4b2-458c-b237-a6d4a7a340ef;8b81f1e8-172c-45b7-a13a-8ebc5dd5f81b;507be99d-ad0d-4409-af76-eaf477856d45	Not Available;Not Available;Not Available	27;27;27	165;259;296	123;203;271	CCNU;VP-16;CPT-11	Not Available;Not Available;Not Available	5;5;5	02;02;01	Not Available;Not Available;Not Available	mg/m2;mg/m2;mg/m2	ADJUVANT;PROGRESSION;PROGRESSION	Not Applicable;Not Applicable;Not Applicable	Not Available;Not Available;Not Available	PO;PO;PO	NO;NO;NO	Chemotherapy;Chemotherapy;Chemotherapy	Not Available;Not Available;Not Available	110;50;190	mg/m2;mg/m2;mg/m2	Not Available;Not Available;Not Available	2009;2009;2009	Not Available	NOT HISPANIC OR LATINO	TCGA-12-0821-F23695	483e93e2-ba30-479d-ab5e-583f523420fe	27	323
TCGA-06-0745	MALE	100	Untreated primary (de novo) GBM	Brain	Dead	1	76		Progression of Disease	WITH TUMOR		74	Not Available	TCGA-76-6192	68749001-c4c2-415d-830c-07e39c3a504a	22	-27322	100	0	100	TCGA-76-6192-D28558	fcbdbb77-3971-4f72-89ee-cd7e287e01f2	Not Available	22	75	Not Available	Temodar	Not Available	9	1	Not Available	Not Available	ADJUVANT	Not Applicable	Not Available	PO	NO	Chemotherapy	Not Available	Not Available	Not Available	Not Available	2011	1	NOT HISPANIC OR LATINO	TCGA-76-6192-F28557	3133320d-3ac0-4737-820c-ce08e3353db9	22	100
TCGA-06-0747	MALE	432	Untreated primary (de novo) GBM	Brain	Dead	1	245		Progression of Disease	WITH TUMOR		57	Not Available	TCGA-02-0289	96fa386d-f930-45da-96ba-e7ca3f9de5b2	17	-21031	432	0	432	TCGA-02-0289-D22464;TCGA-02-0289-D22466;TCGA-02-0289-D22465	c4cfa885-fa73-4e9e-b8a8-5ccc78cf2d76;21ee9961-fca0-4eb2-a3d9-592399d70254;12bef7f0-c881-4493-90d0-cc69ab55f33b	Not Available;Not Available;Not Available	1;1;1	182;182;182	93;93;93	Procarbazine;Vincristine;CCNU	Not Available;Not Available;Not Available	4;4;4	2;2;2	Not Available;Not Available;Not Available	mg/m2;mg/m2/day;mg/m2	ADJUVANT;ADJUVANT;ADJUVANT	Not Applicable;Not Applicable;Not Applicable	Not Available;Not Available;Not Available	IV;IV;IV	NO;NO;NO	Chemotherapy;Chemotherapy;Chemotherapy	Not Available;Not Available;Not Available	60;1.4;110	mg/m2;mg/m2/day;mg/m2	Not Available;Not Available;Not Available	2009;2009;2009	Not Available	NOT HISPANIC OR LATINO	TCGA-02-0289-F22463	cb018a43-c2d6-4699-98cb-ea830cbc13e9	17	432
TCGA-06-0749	FEMALE	598	Untreated primary (de novo) GBM	Brain	Dead	1	461		Progression of Disease	WITH TUMOR		59	Not Available	TCGA-06-0168	224235c1-5b6e-48d5-a5d1-777dfede0f1e	10	-21776	598	0	579	TCGA-06-0168-D22691;TCGA-06-0168-D22692;TCGA-06-0168-D22693	1ecdb47e-2c54-41fc-9c22-03a976ed78d1;66781d87-c055-4454-b5e9-b93231930e86;6e1bfca6-d9c4-40f5-827a-07f71328c2e3	Not Available;Not Available;Not Available	28;28;28	76;458;519	28;136;488	Temozolomide;Temozolomide;Carmustine	Not Available;Not Available;Not Available	11;11;11	01;10;02	75;200;200	mg;mg;mg	ADJUVANT;ADJUVANT;PROGRESSION	Not Applicable;Not Applicable;Not Applicable	Not Available;Not Available;Not Available	PO;PO;PO	NO;NO;NO	Chemotherapy;Chemotherapy;Chemotherapy	Not Available;Not Available;Not Available	150;380;380	mg;mg;mg	Not Available;Not Available;Not Available	2011;2011;2011	Not Available	NOT HISPANIC OR LATINO	TCGA-06-0168-F22690	c0148021-65ad-44e2-84bd-cc1e1f9e8324	10	598
TCGA-06-0750	FEMALE	232	Untreated primary (de novo) GBM	Brain	Dead	1	94		Progression of Disease	WITH TUMOR		75	Not Available	TCGA-12-0775	7751fc13-ec33-4057-965d-3b2ac6183344	23	-27565	232	0	167	TCGA-12-0775-D23628;TCGA-12-0775-D23627	a3803fc0-a831-4930-a510-e8708fd47693;ea674d8e-6e27-4789-b18f-6210ed736112	Not Available;Not Available	24;24	158;94	117;37	CCNU;Temodar	Not Available;Not Available	4;4	01;02	Not Available;Not Available	mg/m2;mg/m2	PROGRESSION;ADJUVANT	Not Applicable;Not Applicable	Not Available;Not Available	PO;PO	Not Available;Not Available	Chemotherapy;Chemotherapy	Not Available;Not Available	90;160	mg/m2;mg/m2	Not Available;Not Available	2009;2009	Not Available	NOT HISPANIC OR LATINO	TCGA-12-0775-F23626	fc4ecb75-0065-4450-bc26-3236ce905ed9	23	232
TCGA-06-0875	MALE	153	Untreated primary (de novo) GBM	Brain	Dead	1	135		Progression of Disease	WITH TUMOR		74	Not Available	TCGA-76-6657	3763b815-308f-4b64-a3a7-56822079765f	15	-27341	153	0	153	TCGA-76-6657-D28584	c4039667-46cd-433f-8595-ca6b7eff6e42	Not Available	15	Not Available	Not Available	Temodar	Not Available	11	Not Available	Not Available	mg	ADJUVANT	Not Applicable	Not Available	PO	NO	Chemotherapy	Not Available	Not Available	mg	Not Available	2011	1	NOT HISPANIC OR LATINO	TCGA-76-6657-F28583	17d23fcd-20d5-4e00-8c45-e3cf6181cca8	15	153
TCGA-06-0876	MALE	272	Untreated primary (de novo) GBM	Brain	Dead	1	13		Progression of Disease	WITH TUMOR		57	Not Available	TCGA-12-0828	dae7e5c3-0b17-419c-a5fc-3bb271222bce	27	-20909	272	0	272	TCGA-12-0828-D23727	34fad037-d0dd-48bf-b3ca-88f0fc65ad31	Not Available	27	152	28	Temozolomide	Not Available	5	4	Not Available	mg/m2	ADJUVANT	Not Applicable	Not Available	PO	NO	Chemotherapy	Not Available	200	mg/m2	Not Available	2009	Not Available	NOT HISPANIC OR LATINO	TCGA-12-0828-F23726	83ff21d5-b99c-4e69-af43-a688d2ef1cb3	27	272
TCGA-06-0877	MALE	618	Treated primary GBM	Brain	Dead	1	94		Recurrence	WITH TUMOR		40	Not Available	TCGA-32-4209	5438322c-9db0-4974-ba01-801020559f97	20	-14903	Not Applicable	0	338	TCGA-32-4209-D27819;TCGA-32-4209-D15701;TCGA-32-4209-D15702	071dac56-27f1-4506-93e0-c68bbb93a043;ced759d1-9f51-4d4c-ac47-b32f89ea6d2a;48ce23ce-d98b-4075-b3e0-fbda78dd4ac7	Not Available;Not Available;Not Available	20;16;16	85;553;532	41;503;503	Temodar;Avastin;CCNU	Not Available;Not Available;Not Available	12;8;8	1;04;02	Not Available;10;100	mg/m2;mg/kg;mg/kg	ADJUVANT;PROGRESSION;PROGRESSION	Not Applicable;Not Applicable;Not Applicable	Not Available;03;02	PO;IV;PO	NO;NO;NO	Chemotherapy;Targeted Molecular therapy;Chemotherapy	Not Available;Not Available;Not Available	75;400;200	mg/m2;mg;mg	Not Available;Not Available;Not Available	2010;2011;2011	Not Available	HISPANIC OR LATINO	TCGA-32-4209-F27818;TCGA-32-4209-F15697;TCGA-32-4209-F17347;TCGA-32-4209-F29186	b8215c89-1eeb-4fd7-9add-2b5895386df4;b714764e-d2e3-45e6-ab8b-fac787d0af99;b0488b24-374f-4173-9914-3bd3c8d430ce;582490C2-7F5A-4C8A-86F0-F9CCD82A418F	20;15;10;5	Not Applicable;Not Applicable;Not Applicable;618
TCGA-06-0878	MALE	476	Treated primary GBM	Brain	Dead	1	91		Progression of Disease	WITH TUMOR		52	Not Available	TCGA-02-0115	c9b25b65-ef41-4ffb-8b1c-a9e3a3c5cd8c	17	-19257	476	0	476	TCGA-02-0115-D22439;TCGA-02-0115-D22440	bc1308f0-4580-4cfe-a65d-a1414063fc3e;e7518de3-9dde-4b08-8737-0ed473c88314	Not Available;Not Available	3;12	107;Not Available	27;Not Available	Temozolomide;Bevacizumab	Not Available;Not Available	4;1	Not Available;Not Available	Not Available;Not Available	Not Available;Not Available	ADJUVANT;RECURRENCE	Not Applicable;Not Applicable	Not Available;Not Available	PO;IV	NO;Not Available	Chemotherapy;Chemotherapy	Not Available;Not Available	Not Available;Not Available	Not Available;Not Available	Not Available;Not Available	2009;2010	Not Available	NOT HISPANIC OR LATINO	TCGA-02-0115-F22438	110a9017-2eee-40fc-b1ea-32f62c73166e	17	476
TCGA-06-0879	FEMALE	493	Untreated primary (de novo) GBM	Brain	Dead	1	428		Recurrence	WITH TUMOR		62	Not Available	TCGA-02-0451	a5d3714d-1b1b-480e-8ec6-f01317cdbf14	17	-22662	493	0	493																								Not Available	NOT HISPANIC OR LATINO	TCGA-02-0451-F22534	e06ef755-6dac-4bb5-ba45-6dfee79cf66f	17	493
TCGA-06-0882	FEMALE	883	Untreated primary (de novo) GBM	Brain	Dead	1	654		Recurrence	WITH TUMOR		49	Not Available	TCGA-16-1045	cd73f38a-f6ff-4e7b-bd43-ec7b82dbe7df	27	-18195	883	0	883																								Not Available	NOT HISPANIC OR LATINO	TCGA-16-1045-F25312	fc2bb9d6-3fc0-4511-b81c-a7658dae6d1a	27	883
TCGA-06-0939	FEMALE	20	Untreated primary (de novo) GBM	Brain	Dead	1	13		Progression of Disease	WITH TUMOR		70	Not Available	TCGA-02-0439	1b415f4a-b103-450d-8917-e682cdf34149	17	-25624	20	0	20																								1	NOT HISPANIC OR LATINO	TCGA-02-0439-F22526	05f296ab-991f-42ce-968c-95c49ab99358	17	20
TCGA-06-1084	MALE	301	Untreated primary (de novo) GBM	Brain	Dead	1	73		Progression of Disease	WITH TUMOR		74	Not Available	TCGA-02-0321	05875fe7-ad0e-45e1-a880-9aece4fea3b9	17	-27125	301	0	301																								Not Available	NOT HISPANIC OR LATINO	TCGA-02-0321-F22479	c553e234-b891-416c-b99b-da978a5a85bc	17	301
TCGA-06-1086	MALE	225	Untreated primary (de novo) GBM	Brain	Dead	1	147		Progression of Disease	WITH TUMOR		63	Not Available	TCGA-06-0195	67e2af1c-3478-4652-8759-b9d5c5b6a3e0	10	-23132	225	0	214	TCGA-06-0195-D22747;TCGA-06-0195-D22746;TCGA-06-0195-D22745;TCGA-06-0195-D22743;TCGA-06-0195-D22744	b9612743-3757-4309-be97-863b1007bae3;47d0a8e7-6a06-4a12-bcdb-e19cd63c7f05;f64b3f24-50c3-4c9b-8910-0f5106216c5f;a0b911a9-1e26-4745-b73e-be8da4e7995b;7f0ea126-94f4-4cdd-ad59-17589585a38d	Not Available;Not Available;Not Available;Not Available;Not Available	29;29;29;29;29	200;200;169;169;169	169;169;95;95;95	Carboplatin;VP 16 (Etoposide);Vincristine;Procarbazine;Lomustine	Not Available;Not Available;Not Available;Not Available;Not Available	11;11;11;11;11	01;01;02;02;02	Not Available;Not Available;Not Available;Not Available;Not Available	Not Available;Not Available;Not Available;Not Available;Not Available	PROGRESSION;PROGRESSION;ADJUVANT;ADJUVANT;ADJUVANT	Not Applicable;Not Applicable;Not Applicable;Not Applicable;Not Applicable	Not Available;Not Available;Not Available;Not Available;Not Available	Not Available;Not Available;Not Available;Not Available;Not Available	NO;NO;NO;NO;NO	Chemotherapy;Chemotherapy;Chemotherapy;Chemotherapy;Chemotherapy	Not Available;Not Available;Not Available;Not Available;Not Available	Not Available;Not Available;Not Available;Not Available;Not Available	Not Available;Not Available;Not Available;Not Available;Not Available	Not Available;Not Available;Not Available;Not Available;Not Available	2011;2011;2011;2011;2011	Not Available	NOT HISPANIC OR LATINO	TCGA-06-0195-F22742	821540e3-628b-46d5-8cd8-1350f50c8de9	10	225
TCGA-06-1087	FEMALE	205	Untreated primary (de novo) GBM	Brain	Alive	1	84		Progression of Disease	WITH TUMOR		63	Not Available	TCGA-28-2506	ec1791b3-0192-45da-89c1-f942a6736704	5	-23292	Not Applicable	0	205	TCGA-28-2506-D27103;TCGA-28-2506-D27102;TCGA-28-2506-D27104	429562c2-0f8d-46b1-bf6d-48e419003eaf;777e44a6-c875-48eb-9dc9-dd0c4af9edbf;a4d04704-9263-4fac-87a3-075bb7b1c993	Not Available;Not Available;Not Available	5;5;5	135;72;Not Available	107;27;177	Tumor Vaccine;Temodar;BIBW 2992	Not Available;Not Available;Not Available	3;3;3	Not Available;Not Available;Not Available	1.1;100;40	mL;mg/m2;mg	ADJUVANT;ADJUVANT;PROGRESSION	Not Applicable;Not Applicable;Not Applicable	Not Available;Not Available;Not Available	Other (specify below);PO;PO	NO;NO;YES	Immunotherapy;Chemotherapy;Targeted Molecular therapy	Not Available;Not Available;Not Available	Not Available;Not Available;Not Available	mL;mg/m2;mg	Not Available;Not Available;Not Available	2010;2010;2010	Not Available	NOT HISPANIC OR LATINO	TCGA-28-2506-F27101	54cb83f4-1c5d-4bcd-a2af-790b36367447	5	Not Applicable
TCGA-06-1800	FEMALE	782	Untreated primary (de novo) GBM	Brain	Dead	1	438		Progression of Disease	WITH TUMOR		46	Not Available	TCGA-02-0332	54b4c27e-aaa6-4a79-b289-0ba251a5460e	17	-17021	782	0	782	TCGA-02-0332-D22502;TCGA-02-0332-D22501;TCGA-02-0332-D22503	3210e4e5-05bd-439c-bfce-71eb25c4eb6a;12cba36b-aeac-4513-8da8-b6a26ca5dc63;932cf03a-0537-48ff-b690-b3731334f7ed	Not Available;Not Available;Not Available	27;27;27	230;230;230	99;99;99	CCNU;procarbazine;Vincristine	Not Available;Not Available;Not Available	3;3;3	04;4;4	Not Available;Not Available;Not Available	mg/m2;mg/m2;mg/m2	ADJUVANT;ADJUVANT;ADJUVANT	Not Applicable;Not Applicable;Not Applicable	Not Available;Not Available;Not Available	IV;IV;IV	Not Available;Not Available;Not Available	Chemotherapy;Chemotherapy;Chemotherapy	Not Available;Not Available;Not Available	110;60;1.4	mg/m2;mg/m2;mg/m2	Not Available;Not Available;Not Available	2009;2009;2009	Not Available	NOT HISPANIC OR LATINO	TCGA-02-0332-F22500	f5a76882-69c3-43ac-b941-0ed05220f5a4	17	782
TCGA-06-1801	MALE	372	Untreated primary (de novo) GBM	Brain	Dead	1	186		Recurrence	WITH TUMOR		56	Not Available	TCGA-12-1094	dca3a016-5e89-4850-80bf-e78dc19a2453	17	-20586	372	0	346	TCGA-12-1094-D23412;TCGA-12-1094-D23411;TCGA-12-1094-D23416;TCGA-12-1094-D23414;TCGA-12-1094-D23413;TCGA-12-1094-D23415	dc899a96-b6aa-4728-aea9-adba0a5a72ac;36b7dc9c-ea2b-47c6-aece-4dfa8d948295;30138724-8cf3-456d-97a5-afaae76b2e98;eb6d6165-3b48-42a6-8c40-9d66ef153c99;707316c4-0c76-4128-b7b0-d366ae0e98d2;99298c91-9f00-459f-a5dc-8507ef3e8021	Not Available;Not Available;Not Available;Not Available;Not Available;Not Available	17;17;17;17;17;17	213;67;336;336;269;215	141;18;286;286;231;104	Temodor;Temodor;Avastin;Temodor;CCNG;ACT PEP3 KLH	Not Available;Not Available;Not Available;Not Available;Not Available;Not Available	3;3;3;3;3;3	3;01;Not Available;02;Not Available;Not Available	Not Available;Not Available;Not Available;Not Available;Not Available;Not Available	mg/m2;mg/m2;mg/m2;mg/m2;mg/m2;Not Available	ADJUVANT;ADJUVANT;PROGRESSION;PROGRESSION;PROGRESSION;ADJUVANT	Not Applicable;Not Applicable;Not Applicable;Not Applicable;Not Applicable;Not Applicable	Not Available;Not Available;Not Available;Not Available;Not Available;Not Available	PO;PO;PO;PO;PO;PO	NO;Not Available;NO;NO;NO;NO	Chemotherapy;Chemotherapy;Targeted Molecular therapy;Chemotherapy;Chemotherapy;Immunotherapy	Not Available;Not Available;Not Available;Not Available;Not Available;Not Available	600;75;10;100;125;1	mg/m2;mg/m2;mg/m2;mg/m2;mg/m2;Not Available	Not Available;Not Available;Not Available;Not Available;Not Available;Not Available	2009;2009;2009;2009;2009;2009	Not Available	NOT HISPANIC OR LATINO	TCGA-12-1094-F23410	97624a6c-8bff-4b6c-9f76-018151cccfc9	17	372
TCGA-06-1802	FEMALE	99	Untreated primary (de novo) GBM	Brain	Dead	0	99			Not Available		69	Not Available	TCGA-19-1789	3a56ef5c-9259-4cdc-905e-5fcf21dac09b	21	-25282	99	0	99	TCGA-19-1789-D25415	5b539549-8052-478a-ab35-55a0b95c5567	Not Available	21	32	26	Temozolomide	Not Available	9	1	Not Available	mg	ADJUVANT	Not Applicable	Not Available	PO	NO	Chemotherapy	Not Available	980	mg	Not Available	2009	Not Available	NOT HISPANIC OR LATINO	TCGA-19-1789-F25414	0d921ac0-12bb-43e5-8a03-99e9ecb49cc1	21	99
TCGA-06-1804	MALE	241	Untreated primary (de novo) GBM	Brain	Alive	0	241			TUMOR FREE		57	Not Available	TCGA-26-6173	60e69f41-571e-4a1b-ae75-9d49eed620ca	2	-21093	Not Applicable	0	241	TCGA-26-6173-D26896;TCGA-26-6173-D26898;TCGA-26-6173-D26899;TCGA-26-6173-D26897	5f5f67b2-0d94-4150-8c99-7b70d5510dda;3b71ed9a-67f0-4f73-aa77-8b327be6efd3;f4a3cae0-1e06-41bc-80e7-685fba3d5c2c;91c193e3-82fa-487c-856a-70690b7ab426	Not Available;Not Available;Not Available;Not Available	2;2;2;2	Not Available;105;245;70	24;101;129;31	Cilengitide;Temozolomide;Temozolomide;Temozolomide	Not Available;Not Available;Not Available;Not Available	5;5;5;5	30;01;05;75	4000;150;200;75	mg;mg/m2;mg/m2;mg/m2	ADJUVANT;ADJUVANT;ADJUVANT;ADJUVANT	Not Applicable;Not Applicable;Not Applicable;Not Applicable	Not Available;Not Available;Not Available;Not Available	IV;PO;PO;PO	YES;NO;NO;NO	Chemotherapy;Chemotherapy;Chemotherapy;Chemotherapy	Not Available;Not Available;Not Available;Not Available	120000;750;1000;2250	mg;mg/m2;mg/m2;mg/m2	Not Available;Not Available;Not Available;Not Available	2011;2011;2011;2011	1	NOT HISPANIC OR LATINO	TCGA-26-6173-F26895	1e18dccb-9ec3-4fb0-b4d9-19302e5cec44	2	Not Applicable
TCGA-06-1805	FEMALE	310	Untreated primary (de novo) GBM	Brain	Dead	1	154		Progression of Disease	WITH TUMOR		68	Not Available	TCGA-02-0074	281e1a57-9a8c-4fa0-ac5e-e5e1df7ef8e2	16	-24906	310	0	310	TCGA-02-0074-D22357;TCGA-02-0074-D22358	4a0cb621-9779-4919-94ff-84e3f54f5b60;aeabf7d7-93f9-4e3e-96de-89cbb9d9c0c3	Not Available;Not Available	2;2	154;154	13;13	Temozolomide;Temozolomide	Not Available;Not Available	4;4	3;3	Not Available;Not Available	mg/m2/day;mg/m2/day	ADJUVANT;OTHER, SPECIFY IN NOTES	Not Applicable;Concurrent	Not Available;Not Available	PO;PO	NO;NO	Chemotherapy;Chemotherapy	Not Available;Not Available	75;200	mg/m2/day;mg/m2/day	Not Available;Not Available	2009;2009	Not Available	NOT HISPANIC OR LATINO	TCGA-02-0074-F22356	18fdf09c-8995-4dea-b6ed-2b7376d6ef84	16	310
TCGA-06-1806	MALE	360	Untreated primary (de novo) GBM	Brain	Dead	1	53		Progression of Disease	WITH TUMOR		47	Not Available	TCGA-06-0211	5c984433-33cf-42fc-b3ba-511efcdcab19	5	-17515	360	0	360	TCGA-06-0211-D22771;TCGA-06-0211-D22773;TCGA-06-0211-D22772	84157643-f71e-48df-a39c-23601933d4c0;759a71e3-46c1-44d2-8f9b-185cb37ff8d9;6bd9bbe4-d9de-41cf-b3fa-810fa0119bac	Not Available;Not Available;Not Available	29;29;29	44;221;210	25;221;149	CI-980;Gliadel wafer;Carmustine	Not Available;Not Available;Not Available	11;11;11	02;01;02	4.0;8;Not Available	mg;{Wafer};mg	ADJUVANT;PROGRESSION;PROGRESSION	Not Applicable;Not Applicable;Not Applicable	Not Available;Not Available;Not Available	IV;INTUM;Not Available	NO;NO;NO	Chemotherapy;Chemotherapy;Chemotherapy	Not Available;Not Available;Not Available	Not Available;8;Not Available	mg;{Wafer};mg	Not Available;Not Available;Not Available	2011;2011;2011	Not Available	NOT HISPANIC OR LATINO	TCGA-06-0211-F22770	54a50128-7a33-4366-81ea-d3ee159a9581	5	360
TCGA-06-2557	FEMALE	182	Untreated primary (de novo) GBM	Brain	Dead	0	182			WITH TUMOR		23	Not Available	TCGA-06-2566	ae5b2e48-d186-4e77-a797-dcc3b3ca4847	22	-8428	182	0	182	TCGA-06-2566-D22976;TCGA-06-2566-D22977	03aa2a88-16fc-43a6-9480-e80701eb5c0b;ca0b33fc-453c-4bda-8344-f4f08c690d4a	Not Available;Not Available	22;22	69;100	30;95	Temodar;Temodar	Not Available;Not Available	3;3	01;01	75;200	mg;mg	ADJUVANT;ADJUVANT	Not Applicable;Not Applicable	Not Available;Not Available	PO;PO	NO;NO	Chemotherapy;Chemotherapy	Not Available;Not Available	Not Available;295	mg;mg	Not Available;Not Available	2010;2010	Not Available	NOT HISPANIC OR LATINO	TCGA-06-2566-F22975	5e842944-69ca-4145-a793-cb2c06543892	22	182
TCGA-06-2558	MALE	276	Untreated primary (de novo) GBM	Brain	Dead	1	237		Recurrence	WITH TUMOR		51	Not Available	TCGA-19-1386	fb86044c-161e-41d7-a49e-3d5ec18294ef	18	-18678	276	0	276	TCGA-19-1386-D25373;TCGA-19-1386-D25376;TCGA-19-1386-D25372;TCGA-19-1386-D25375;TCGA-19-1386-D25374	31dcf874-913a-43bb-8f61-89a333c12aa3;43d0e9ed-9b50-4d43-8947-28a56fc44214;4022af6a-7755-4d96-9e5f-b344d5535609;39301c45-4b69-469f-b8d1-283d326f9b87;14955f76-9f30-4b23-afd7-f87bc7d0a5e7	Not Available;Not Available;Not Available;Not Available;Not Available	18;18;18;18;18	62;229;236;234;93	21;216;230;142;89	Temozolomide;Tarceva;Tarceva;Temozolomide;Temozolomide	Not Available;Not Available;Not Available;Not Available;Not Available	9;9;9;9;9	4;01;01;04;01	Not Available;Not Available;Not Available;Not Available;Not Available	mg;mg;mg;mg;mg	ADJUVANT;ADJUVANT;ADJUVANT;ADJUVANT;ADJUVANT	Not Applicable;Not Applicable;Not Applicable;Not Applicable;Not Applicable	Not Available;Not Available;Not Available;Not Available;Not Available	PO;PO;PO;PO;PO	NO;NO;NO;NO;NO	Chemotherapy;Chemotherapy;Chemotherapy;Chemotherapy;Chemotherapy	Not Available;Not Available;Not Available;Not Available;Not Available	5880;1800;1050;6000;1500	mg;mg;mg;mg;mg	Not Available;Not Available;Not Available;Not Available;Not Available	2009;2009;2009;2009;2009	Not Available	NOT HISPANIC OR LATINO	TCGA-19-1386-F25371	b4fdf4fb-4ece-4b3b-8032-d8a10834e21f	18	276
TCGA-06-2559	FEMALE	958	Untreated primary (de novo) GBM	Brain	Alive	0	958			WITH TUMOR		21	Not Available	TCGA-06-2570	b37d944c-c65c-46d6-bb8b-3eb37cb85b68	22	-7936	Not Applicable	0	285	TCGA-06-2570-D22987;TCGA-06-2570-D22988	f04d7f91-f0a4-4e19-ae6b-64921ba92f4d;fd6c8e61-af72-44cf-92f6-a18c9599ffe2	Not Available;Not Available	22;22	61;402	19;80	Temodar;Temodar	Not Available;Not Available	3;3	01;12	75;200	mg;mg	ADJUVANT;ADJUVANT	Not Applicable;Not Applicable	Not Available;Not Available	PO;PO	NO;NO	Chemotherapy;Chemotherapy	Not Available;Not Available	130;350	mg;mg	Not Available;Not Available	2010;2010	Not Available	NOT HISPANIC OR LATINO	TCGA-06-2570-F22986;TCGA-06-2570-F29197	d137aaef-9ca9-433e-915d-522449e46c91;dd992408-71e9-41b5-9a9e-b9a1d43d0585	22;8	Not Applicable;Not Applicable
TCGA-06-2561	FEMALE	48	Untreated primary (de novo) GBM	Brain	Alive	0	48			WITH TUMOR		65	Not Available	TCGA-26-5139	d73ca945-b60b-4b5c-ac53-7ef2602a4951	27	-23782	Not Applicable	0	48																								2	NOT HISPANIC OR LATINO	TCGA-26-5139-F26887	8bf8f057-e431-4cb2-99f1-bb8e141e10ef	27	Not Applicable
TCGA-06-2562	MALE	313	Untreated primary (de novo) GBM	Brain	Dead	1	145		Progression of Disease	WITH TUMOR		62	Not Available	TCGA-06-0141	4b43da9d-60ee-4269-b44d-d92c034b844c	8	-22926	313	0	280	TCGA-06-0141-D22619;TCGA-06-0141-D22621;TCGA-06-0141-D22620	886aa7a5-5ed0-4363-8c6f-46cde591cd3e;0103ae04-6325-44a5-a6a8-046799ba81da;05585355-2853-43cb-9ccb-5eab30b24a1b	Not Available;Not Available;Not Available	25;25;25	144;270;217	19;235;155	CAI NABIT 9712;Procarbazine;Temozolomide	Not Available;Not Available;Not Available	1;1;1	02;02;02	250;170;200	mg;mg/day;mg	ADJUVANT;PROGRESSION;PROGRESSION	Not Applicable;Not Applicable;Not Applicable	Not Available;Not Available;Not Available	PO;PO;PO	NO;NO;NO	Chemotherapy;Chemotherapy;Chemotherapy	Not Available;Not Available;Not Available	250;170;Not Available	mg;mg/day;mg	Not Available;Not Available;Not Available	2012;2012;2012	Not Available	NOT HISPANIC OR LATINO	TCGA-06-0141-F22618	08be2b0e-a83c-4928-ac25-545c9be5f898	8	313
TCGA-06-2563	MALE	145	Untreated primary (de novo) GBM	Brain	Alive	0	145			WITH TUMOR		76	Not Available	TCGA-06-6700	3dddfc44-7bb1-4974-8a65-a84fd4bac484	14	-27850	Not Applicable	0	145	TCGA-06-6700-D23080;TCGA-06-6700-D23079;TCGA-06-6700-D23081	fae3233a-0ec0-44b3-ad6f-985fe2f35e45;aa25f328-3a4b-4f69-bd40-4548a3917dd2;c802f949-c7d2-43e3-a1e5-eacad51d7e3e	Not Available;Not Available;Not Available	14;14;14	Not Available;60;77	100;27;22	Temozolomide;Temozolomide;Vandetanib	Not Available;Not Available;Not Available	9;9;9	Not Available;01;Not Available	150;75;100	mg;mg;mg	ADJUVANT;ADJUVANT;ADJUVANT	Not Applicable;Not Applicable;Not Applicable	Not Available;Not Available;Not Available	PO;PO;PO	YES;NO;NO	Chemotherapy;Chemotherapy;Targeted Molecular therapy	Not Available;Not Available;Not Available	300;150;400	mg;mg;mg	Not Available;Not Available;Not Available	2011;2011;2011	Not Available	NOT HISPANIC OR LATINO	TCGA-06-6700-F23078	672c6e51-7be7-4260-84ab-ea987e88c9a2	14	Not Applicable
TCGA-06-2564	FEMALE	754	Untreated primary (de novo) GBM	Brain	Dead	1	428		Recurrence	WITH TUMOR		49	Not Available	TCGA-12-0819	025a7401-a65d-4ea0-8b4e-0ba775b0322a	27	-18160	754	0	754	TCGA-12-0819-D23677;TCGA-12-0819-D23674;TCGA-12-0819-D23678;TCGA-12-0819-D23676;TCGA-12-0819-D23680;TCGA-12-0819-D23675;TCGA-12-0819-D23679	704cbe44-37c7-47a4-bd63-7c668c223115;bdd652c9-bc76-4ad7-8a7e-244a71d074e8;e4d5c46c-3dac-42ba-b168-286ff5fac37d;54e4593b-c1a9-4a70-ba5c-adfb5386b634;45d04e69-c27a-4ce5-9f13-7b70ecc03e77;29885380-c8eb-4a19-86d4-fcff0f0b21f1;c6a1bb0d-2b82-4628-824f-cfd12c7cd147	Not Available;Not Available;Not Available;Not Available;Not Available;Not Available;Not Available	27;27;27;27;27;27;27	624;376;Discrepancy;495;180;442;180	505;258;Discrepancy;442;6;376;6	Procarbazine;BCNU;Carboplatin;Topotecan;mu81c6;BCNU;MAB I 131	Not Available;Not Available;Not Available;Not Available;Not Available;Not Available;Not Available	5;5;5;5;5;5;5	04;02;04;01;Not Available;01;Not Available	Not Available;Not Available;Not Available;Not Available;Not Available;Not Available;Not Available	mg/m2;mg/m2;mg;mg/m2;mg;mg/m2;mCi	PROGRESSION;ADJUVANT;PROGRESSION;PROGRESSION;ADJUVANT;ADJUVANT;ADJUVANT	Not Applicable;Not Applicable;Not Applicable;Not Applicable;Not Applicable;Not Applicable;Not Applicable	Not Available;Not Available;Not Available;Not Available;Not Available;Not Available;Not Available	PO;PO;IV;IV;Other (specify below);PO;Other (specify below)	NO;NO;NO;NO;NO;NO;NO	Chemotherapy;Chemotherapy;Chemotherapy;Chemotherapy;Targeted Molecular therapy;Chemotherapy;Targeted Molecular therapy	Not Available;Not Available;Not Available;Not Available;Not Available;Not Available;Not Available	150;200;600;2.6;9.9;150;60	mg/m2;mg/m2;mg;mg/m2;mg;mg/m2;mCi	Not Available;Not Available;Not Available;Not Available;Not Available;Not Available;Not Available	2009;2009;2009;2009;2009;2009;2009	Not Available	NOT HISPANIC OR LATINO	TCGA-12-0819-F23673	5750e9d7-9f58-4a99-addf-75848c11a32e	27	754
TCGA-06-2565	MALE	2729	Untreated primary (de novo) GBM	Brain	Dead	1	2339		Progression of Disease	WITH TUMOR		28	Not Available	TCGA-02-0080	5da36fd2-0cea-41b8-90dc-b94c3c28cbd9	16	-10310	2729	0	2729	TCGA-02-0080-D22368;TCGA-02-0080-D22369	5ee34649-1c83-49ef-b922-065a0f155cbd;0ef5ac75-6090-4b0d-bb21-2fe3bc5aacbe	Not Available;Not Available	6;12	443;Not Available	352;Not Available	Temozolomide;CIS Retinoic Acid	Not Available;Not Available	4;1	4;Not Available	Not Available;Not Available	mg/m2/day;Not Available	ADJUVANT;RECURRENCE	Not Applicable;Not Applicable	Not Available;Not Available	PO;PO	NO;Not Available	Chemotherapy;Chemotherapy	Not Available;Not Available	100;Not Available	mg/m2/day;Not Available	Not Available;Not Available	2009;2010	Not Available	NOT HISPANIC OR LATINO	TCGA-02-0080-F22367	0c1da0aa-a7fc-49ef-bc8f-d74c1c85342e	16	2729
TCGA-06-2566	MALE	691	Untreated primary (de novo) GBM	Brain	Dead	1	190		Progression of Disease	WITH TUMOR		66	Not Available	TCGA-06-0128	31e6e6c8-9197-4927-bfe4-8f6836f963da	8	-24217	691	0	691	TCGA-06-0128-D22583;TCGA-06-0128-D22587;TCGA-06-0128-D22585;TCGA-06-0128-D22586;TCGA-06-0128-D22584	91e8bca9-8278-42fe-96bb-f15a06621726;6743c37a-57a0-40b7-a349-c6233b4ed7d2;1d3b6e46-d5b9-4f0c-9622-11856df3ecd5;9b3053be-86f1-4f2a-a739-56327e3bb658;5cfe1775-d0a9-4064-b778-b5d1c9e6bd35	Not Available;Not Available;Not Available;Not Available;Not Available	11;11;11;11;11	176;649;450;511;391	26;601;422;481;207	Suramin;Tamoxifen;Temozolomide;BCNU;MGI 114	Not Available;Not Available;Not Available;Not Available;Not Available	5;5;5;5;5	13;Not Available;2;1;6	Not Available;Not Available;Not Available;Not Available;Not Available	Not Available;mg;mg;mg;mg/m2	ADJUVANT;ADJUVANT;PROGRESSION;PROGRESSION;PROGRESSION	Not Applicable;Not Applicable;Not Applicable;Not Applicable;Not Applicable	Not Available;Not Available;Not Available;Not Available;Not Available	PO;Not Available;PO;IV;IV	NO;NO;NO;NO;NO	Chemotherapy;Hormone Therapy;Chemotherapy;Chemotherapy;Chemotherapy	Not Available;Not Available;Not Available;Not Available;Not Available	Not Available;18;285;382;11	Not Available;mg;mg;mg;mg/m2	Not Available;Not Available;Not Available;Not Available;Not Available	2009;2009;2009;2009;2009	Not Available	NOT HISPANIC OR LATINO	TCGA-06-0128-F22582	3633f884-60f6-4898-9f71-fab88829d5f3	8	691
TCGA-06-2567	FEMALE	577	Untreated primary (de novo) GBM	Brain	Dead	0	577			Not Available		78	Not Available	TCGA-26-5136	34f216fb-09dc-48af-9e09-7d12cc07c1f7	27	-28496	Not Applicable	0	37																								Not Available	NOT HISPANIC OR LATINO	TCGA-26-5136-F61146	6E72702B-78D3-4F9E-9BC9-0395DFCB0D8B	25	577
TCGA-06-2569	FEMALE	137	Untreated primary (de novo) GBM	Brain	Alive	0	137			TUMOR FREE		68	Not Available	TCGA-19-4068	ef646014-78a9-43af-b6fa-85fa288cd51b	8	-24945	Not Applicable	0	137	TCGA-19-4068-D25458;TCGA-19-4068-D25457	edc32b9c-63bc-400a-a291-cacfdb1fcbc9;fd73b404-953e-4f64-af37-6d0e7474032f	Not Available;Not Available	8;8	109;75	83;60	Temodar;Temodar	Not Available;Not Available	6;6	1;1	105;105	mg;mg	ADJUVANT;ADJUVANT	Not Applicable;Not Applicable	Not Available;Not Available	PO;PO	NO;NO	Chemotherapy;Chemotherapy	Not Available;Not Available	2835;1200	mg;mg	Not Available;Not Available	2010;2010	Not Available	NOT HISPANIC OR LATINO	TCGA-19-4068-F25456	948a5f15-f5a2-4c0d-81c8-494e851dd281	8	Not Applicable
TCGA-06-2570	FEMALE	360	Untreated primary (de novo) GBM	Brain	Dead	1	232		Recurrence	WITH TUMOR		56	Not Available	TCGA-06-1801	bdc75722-1076-49f3-8dc7-f2b91e5a15eb	19	-20538	Not Applicable	0	263	TCGA-06-1801-D18590;TCGA-06-1801-D18597;TCGA-06-1801-D18604	80bf8343-fe68-413a-90ec-ffa9720923da;4dd8b979-f41f-428b-989d-c0a3af2bcc92;b7491d83-51db-4071-9447-1a6c901aab2f	Not Available;Not Available;Not Available	Not Available;16;16	231;323;323	80;238;238	Temodar;Irinotecan;Bevacizumab	Not Available;Not Available;Not Available	Not Available;11;11	05;03;03	150;125;10	mg/m2;mg/m2;mg/kg	ADJUVANT;PROGRESSION;PROGRESSION	Not Applicable;Not Applicable;Not Applicable	Not Available;02;02	PO;Intravesical;IV	NO;NO;NO	Chemotherapy;Chemotherapy;Targeted Molecular therapy	Not Available;Not Available;Not Available	280;227;850	mg;Not Available;mg	Not Available;Not Available;Not Available	Not Available;2011;2011	Not Available	NOT HISPANIC OR LATINO	TCGA-06-1801-F22929;TCGA-06-1801-F18582	e0b1b401-1efa-4c30-aa94-75dc48640325;9cde81fd-d2c9-465e-a109-b2a6f5488b6f	19;16	Not Applicable;360
TCGA-06-5408	FEMALE	279	Untreated primary (de novo) GBM	Brain	Dead	1	112		Progression of Disease	WITH TUMOR		70	Not Available	TCGA-76-4931	752a6e21-9a91-417f-beba-bfdf331d5cac	6	-25812	279	0	279	TCGA-76-4931-D28536	e85bb422-6797-4491-9a76-ff92f29ccdf2	Not Available	6	Not Available	Not Available	Temodar	Not Available	4	Not Available	Not Available	mg	RECURRENCE	Not Applicable	Not Available	PO	Not Available	Chemotherapy	Not Available	Not Available	mg	Not Available	2011	Not Available	Not Available	TCGA-76-4931-F28535	3d0f410b-6233-43b7-a262-790fff0a72f3	6	279
TCGA-06-5410	MALE	250	Untreated primary (de novo) GBM	Brain	Alive	0	250			WITH TUMOR		77	Not Available	TCGA-74-6581	28629bf9-f447-4650-8fc2-53f1e938ab71	14	-28263	Not Applicable	0	250	TCGA-74-6581-D16911;TCGA-74-6581-D16910	b5258e5a-6ef4-471f-80f5-686fac8268f1;8c98d7d3-f329-49e9-a3d4-21da9ba48c2c	Not Available;Not Available	29;29	Not Available;74	94;26	Temozolomide;Temozolomide	Not Available;Not Available	8;8	6;1	200;150	mg/m2/day;mg/day	ADJUVANT;ADJUVANT	Not Applicable;Not Applicable	2;1	PO;PO	YES;NO	Chemotherapy;Chemotherapy	Not Available;Not Available	6000;7350	mg/m2;mg	Not Available;Not Available	2011;2011	Not Available	Not Available	TCGA-74-6581-F16907;TCGA-74-6581-F28515	df3651e2-d83a-49ea-a3a4-dc0c58759a5a;d43caf15-ce39-46d9-8485-007ac6c8eb5f	29;14	Not Applicable;Not Applicable
TCGA-06-5412	MALE	12	Untreated primary (de novo) GBM	Brain	Dead	1	9		Progression of Disease	Not Available		74	Not Available	TCGA-14-3476	872511fb-98cd-4fba-82f6-4c3689c75ae2	12	-27172	12	0	12	TCGA-14-3476-D25241	25c1218c-52a6-44e7-8615-aaa67959e335	Not Available	12	Discrepancy	0	Dexamethasone	Not Available	7	Not Available	Not Available	mg	ADJUVANT	Not Applicable	Not Available	IV	NO	Hormone Therapy	Not Available	Not Available	mg	Not Available	2010	Not Available	Not Available	TCGA-14-3476-F25240	eddc18ce-e0ed-4e11-b559-45cc3ed7c842	12	12
TCGA-06-5413	FEMALE	778	Glioblastoma Multiforme (GBM)	Brain	Alive	1	749			TUMOR FREE		54	Not Available	TCGA-4W-AA9T	998C8517-89C1-43B2-84E4-B60905787BF6	18	-19801	Not Applicable	0	449	TCGA-4W-AA9T-D57622	51F91701-01EF-4C07-B456-A046F5A4CC49	Not Available	18	Not Available	36	Temozolomide	Not Applicable	3	Not Available	Not Available	Not Available	Not Available	Not Applicable	Not Available	Not Available	YES	Chemotherapy	Not Available	Not Available	Not Available	NO	2014	1	NOT HISPANIC OR LATINO	TCGA-4W-AA9T-F71040	09CDEF12-A976-4D6D-9800-07C672025C53	18	Not Applicable
TCGA-06-5414	FEMALE	368	Untreated primary (de novo) GBM	Brain	Dead	0	368			WITH TUMOR		72	Not Available	TCGA-19-5954	18e04edc-04a3-4d1c-b536-3797e1924f48	3	-26355	Not Applicable	0	242	TCGA-19-5954-D25479;TCGA-19-5954-D25480	b9970d7e-6632-4f63-9919-9db3ad537cc8;ddfbee37-3f23-42bf-8af6-d618d9813169	Not Available;Not Available	3;3	75;107	32;103	Temodar;Temodar	Not Available;Not Available	6;6	Not Available;1	135;270	mg;mg	ADJUVANT;ADJUVANT	Not Applicable;Not Applicable	Not Available;Not Available	PO;PO	NO;NO	Chemotherapy;Chemotherapy	Not Available;Not Available	5805;1350	mg;mg	Not Available;Not Available	2011;2011	Not Available	NOT HISPANIC OR LATINO	TCGA-19-5954-F25478;TCGA-19-5954-F43172	1f40be14-3c9d-4470-80e9-2c737348fd6b;4C3F238B-EBF0-4ED8-86E7-5ADBCF7CE005	3;14	Not Applicable;368
TCGA-06-5415	FEMALE	1322	Untreated primary (de novo) GBM	Brain	Alive	1	279		Progression of Disease	WITH TUMOR		61	Not Available	TCGA-06-0875	98e0344d-71c6-477c-a990-0bd0277606af	25	-22312	Not Applicable	0	279	TCGA-06-0875-D22878;TCGA-06-0875-D31570	2aeca28a-f982-49f6-ac04-af50dec0df0a;38065438-b30a-40a0-a3d6-cd1d84215fee	Not Available;Not Available	24;6	Not Available;454	Not Available;89	Temozolomide;Temozolomide	Not Available;Not Available	4;5	Not Available;Not Available	Not Available;Not Available	mg;Not Available	ADJUVANT;Not Available	Not Applicable;Not Applicable	Not Available;Not Available	PO;Not Available	Not Available;NO	Chemotherapy;Chemotherapy	Not Available;Not Available	135;Not Available	mg;Not Available	Not Available;NO	2009;2012	Not Available	NOT HISPANIC OR LATINO	TCGA-06-0875-F22877;TCGA-06-0875-F31569	c42cb037-d213-49fd-8048-46e62f00bdf4;5bea1882-a68a-4030-b9d6-dfa47a682b30	25;31	Not Applicable;Not Applicable
TCGA-06-5416	MALE	139	Untreated primary (de novo) GBM	Brain	Alive	0	139			WITH TUMOR		63	Not Available	TCGA-06-5859	4644a15f-3115-4f27-86b2-b092419431e1	9	-23211	Not Applicable	0	139	TCGA-06-5859-D23045;TCGA-06-5859-D23044	50eed09d-5f8f-48fc-8287-805636d80042;6b3c9af3-fcc0-4323-88a2-072b0c939a6c	Not Available;Not Available	9;9	Not Available;42	70;13	Temozolomide;Temozolomide	Not Available;Not Available	8;8	Not Available;01	200;75	mg;mg	ADJUVANT;ADJUVANT	Not Applicable;Not Applicable	Not Available;Not Available	PO;PO	YES;NO	Chemotherapy;Chemotherapy	Not Available;Not Available	460;180	mg;mg	Not Available;Not Available	2011;2011	Not Available	NOT HISPANIC OR LATINO	TCGA-06-5859-F23043	be6e1617-31d5-438b-a549-6b5437725e33	9	Not Applicable
TCGA-06-5418	FEMALE	221	Untreated primary (de novo) GBM	Brain	Dead	1	61		Progression of Disease	WITH TUMOR		17	Not Available	TCGA-08-0524	ea8b757b-3d33-47e1-8657-503cf69939bb	19	-6464	221	0	199	TCGA-08-0524-D23334;TCGA-08-0524-D23336;TCGA-08-0524-D23337;TCGA-08-0524-D23338;TCGA-08-0524-D23335	c2a40350-bf1a-4b73-80c9-0d802a7b3a6e;fd5dd288-a7c6-4327-8ff7-3679383f3460;4270b4e0-2b49-4d15-a2d2-a6cdccd03f73;8c5542ae-94b5-4250-a509-cab4462f31a5;b2ead0e8-200b-4a43-825f-85b98da68ecd	Not Available;Not Available;Not Available;Not Available;Not Available	26;26;24;24;24	199;Discrepancy;123;189;52	195;195;73;138;24	CCNU;Thalidomide;SCH63666;Gleevec;Temodar	Not Available;Not Available;Not Available;Not Available;Not Available	3;3;4;4;4	1;Not Available;Not Available;Not Available;01	Not Available;Not Available;Not Available;Not Available;Not Available	mg;Not Available;mg;mg;mg/day	PROGRESSION;PROGRESSION;PROGRESSION;PROGRESSION;ADJUVANT	Not Applicable;Not Applicable;Not Applicable;Not Applicable;Not Applicable	Not Available;Not Available;Not Available;Not Available;Not Available	PO;Not Available;Not Available;Not Available;PO	Not Available;Not Available;NO;Not Available;Not Available	Chemotherapy;Targeted Molecular therapy;Targeted Molecular therapy;Targeted Molecular therapy;Chemotherapy	Not Available;Not Available;Not Available;Not Available;Not Available	170;Not Available;150;350;120	mg;Not Available;mg;mg;mg/day	Not Available;Not Available;Not Available;Not Available;Not Available	2009;2009;2009;2009;2009	Not Available	NOT HISPANIC OR LATINO	TCGA-08-0524-F23333	f1f50054-fb02-4818-ae28-8be99bb56254	19	221
TCGA-06-5856	MALE	204	Untreated primary (de novo) GBM	Brain	Alive	0	204			WITH TUMOR		78	Not Available	TCGA-06-0877	32afdc6c-e899-4795-9e90-c9a192bbc4c1	25	-28760	Not Applicable	0	204																								Not Available	NOT HISPANIC OR LATINO	TCGA-06-0877-F22885;TCGA-06-0877-F31556	3deb7d5a-bddc-47a4-86b9-d4b95c41021a;def36479-0e62-49cb-a637-b0193eb3a9ab	25;31	Not Applicable;Discrepancy
TCGA-06-5858	MALE	383	Untreated primary (de novo) GBM	Brain	Dead	1	204		Progression of Disease	WITH TUMOR		49	Not Available	TCGA-02-0052	5a448bf3-8e87-4791-91f2-908307a32ed1	16	-18061	383	0	383	TCGA-02-0052-D22300	a6ff91bc-199f-4e27-ba88-8de1445c2128	Not Available	6	204	34	Temozolomide	Not Available	4	5	Not Available	mg/m2/day	ADJUVANT	Not Applicable	Not Available	PO	NO	Chemotherapy	Not Available	200	mg/m2/day	Not Available	2009	Not Available	NOT HISPANIC OR LATINO	TCGA-02-0052-F22299	0c81b750-9d32-433f-b2ec-9fe4b9c64b0b	16	383
TCGA-06-5859	MALE	489	Untreated primary (de novo) GBM	Brain	Dead	1	402		Progression of Disease	WITH TUMOR		63	Not Available	TCGA-27-2523	737b35e1-d668-4fce-9b6e-76946c7952b6	12	-23034	489	0	489	TCGA-27-2523-D27004;TCGA-27-2523-D27007;TCGA-27-2523-D27009;TCGA-27-2523-D27006;TCGA-27-2523-D27008;TCGA-27-2523-D27005	26a7576c-9c9e-4569-b0f2-a2df1697b401;39ff9267-265f-4281-8a19-f77be3a9d334;761ea42a-1ed5-4232-b593-1290feb6162f;3407ded6-d27c-4bbe-b083-811ca6627856;c572b79f-3627-4145-bd94-fc2d64558e1d;158df29a-ed83-4985-9274-248c5ac380d6	Not Available;Not Available;Not Available;Not Available;Not Available;Not Available	12;12;12;12;12;12	59;386;489;380;489;11	10;97;-6;60;-6;11	Cisplatin;Erlotinib;Phenytoin Sodium;Temozolomide;Dexamethasone;Lumustine	Not Available;Not Available;Not Available;Not Available;Not Available;Not Available	3;3;3;3;3;3	02;10;Not Available;10;Not Available;01	90;150;300;300;8;160	mg;mg;mg;mg;mg;mg	ADJUVANT;ADJUVANT;ADJUVANT;ADJUVANT;ADJUVANT;ADJUVANT	Not Applicable;Not Applicable;Not Applicable;Not Applicable;Not Applicable;Not Applicable	Not Available;Not Available;Not Available;Not Available;Not Available;Not Available	IV;PO;PO;PO;PO;PO	NO;NO;NO;NO;NO;NO	Chemotherapy;Chemotherapy;Hormone Therapy;Chemotherapy;Hormone Therapy;Chemotherapy	Not Available;Not Available;Not Available;Not Available;Not Available;Not Available	315;1500;148500;15000;3960;160	mg;mg;mg;mg;mg;mg	Not Available;Not Available;Not Available;Not Available;Not Available;Not Available	2010;2010;2010;2010;2010;2010	1	NOT HISPANIC OR LATINO	TCGA-27-2523-F27003	0bc5df4a-b244-45d1-bae1-b5683c92fc34	12	489
TCGA-06-6388	FEMALE	546	Untreated primary (de novo) GBM	Brain	Dead	1	253		Progression of Disease	WITH TUMOR		52	Not Available	TCGA-08-0354	a23511df-ed31-4f3f-9fe5-87a3621c0de9	17	-19199	546	0	458	TCGA-08-0354-D23194;TCGA-08-0354-D23198;TCGA-08-0354-D23196;TCGA-08-0354-D23195;TCGA-08-0354-D23197	f1ab2c3a-b108-4f3d-8459-f53a2f3bcdb3;d3c34d3e-bcd5-4fe3-bb75-491ecb8c77fc;ca539ec6-0e57-4612-8370-6c7fb7950ea7;f68f01cb-4e1b-4d61-a57c-1535e6d19e72;9671c964-bc72-4fe2-ab18-7baea00cad04	Not Available;Not Available;Not Available;Not Available;Not Available	26;26;24;24;24	320;320;390;253;393	261;261;345;28;345	Temador;Tarceva;BCNU;Poly LCLC;cis retinoic acid	Not Available;Not Available;Not Available;Not Available;Not Available	3;3;4;4;4	2;Not Available;2;8;1	Not Available;Not Available;Not Available;Not Available;Not Available	mg/day;mg/day;mg;mL;mg	PROGRESSION;PROGRESSION;PROGRESSION;ADJUVANT;PROGRESSION	Not Applicable;Not Applicable;Not Applicable;Not Applicable;Not Applicable	Not Available;Not Available;Not Available;Not Available;Not Available	PO;Not Available;IV;Other (specify below);IV	NO;NO;NO;NO;NO	Chemotherapy;Targeted Molecular therapy;Chemotherapy;Chemotherapy;Chemotherapy	Not Available;Not Available;Not Available;Not Available;Not Available	200;450;380;.8;180	mg/day;mg/day;mg;mL;mg	Not Available;Not Available;Not Available;Not Available;Not Available	2009;2009;2009;2009;2009	Not Available	NOT HISPANIC OR LATINO	TCGA-08-0354-F23193	dcfa99f8-b417-4457-9e12-ffbbb3b1ff84	17	546
TCGA-06-6389	MALE	285	Untreated primary (de novo) GBM	Brain	Dead	1	213		Recurrence	WITH TUMOR		68	Not Available	TCGA-26-1799	ff61d536-b505-47e7-9d3c-a7252e9037a1	22	-25171	285	0	285	TCGA-26-1799-D26868	6dc20c0b-09c1-4ee2-a72d-b544f2e4b7ad	Not Available	22	148	101	Temodar	Not Available	9	2	Not Available	mg	ADJUVANT	Not Applicable	Not Available	PO	NO	Chemotherapy	Not Available	4150	mg	Not Available	2009	2	NOT HISPANIC OR LATINO	TCGA-26-1799-F26867	ea1737aa-549e-41af-994b-b08c0e5a987f	22	285
TCGA-06-6390	MALE	5	Untreated primary (de novo) GBM	Brain	Dead	0	5			TUMOR FREE		51	Not Available	TCGA-19-2624	2f4a127f-101a-4192-b3e8-f9be2c8648bc	12	-18891	5	0	5																								Not Available	NOT HISPANIC OR LATINO	TCGA-19-2624-F25443	a0754c39-83fa-4826-8897-bed689a59154	12	5
TCGA-06-6391	MALE	343	Untreated primary (de novo) GBM	Brain	Dead	1	193		Progression of Disease	WITH TUMOR		37	Not Available	TCGA-28-2512	4ca9c0f2-1be9-4376-aa27-d9db948d3f68	17	-13664	343	0	343	TCGA-28-2512-D30234;TCGA-28-2512-D30233	85952210-1f03-4fd4-9a19-ee2451d72a3f;7bc1772c-6800-4b0d-bde7-bf2e38b2716c	Not Available;Not Available	17;17	Not Available;Not Available	Not Available;Not Available	Etoposide;Avastin	Not Available;Not Available	1;1	02;02	Not Available;Not Available	Not Available;Not Available	RECURRENCE;RECURRENCE	Not Applicable;Not Applicable	Not Available;Not Available	Not Available;IV	Not Available;Not Available	Chemotherapy;Chemotherapy	Not Available;Not Available	Not Available;Not Available	Not Available;Not Available	Not Available;Not Available	2012;2012	1	Not Available	TCGA-28-2512-F30232	ca4c4488-34d0-4829-92bb-0ed782378f84	17	343
TCGA-06-6693	FEMALE	1121	Untreated primary (de novo) GBM	Brain	Dead	1			Progression of Disease	TUMOR FREE		52	Not Available	TCGA-76-4935	8820ca5f-4f6b-4389-ba86-9015d0bcec1d	6	-19231	Not Applicable	0	328	TCGA-76-4935-D28546;TCGA-76-4935-D28547	43c3b07e-27ce-4106-a5ea-7d70d7705997;0b95be72-b90d-462c-ad4e-996802e9c0e8	Not Available;Not Available	6;6	Not Available;Not Available	176;11	Temodar;Avastin	Not Available;Not Available	4;4	Not Available;Not Available	250;10	mg;mg	ADJUVANT;ADJUVANT	Not Applicable;Not Applicable	Not Available;Not Available	PO;IV	YES;YES	Chemotherapy;Chemotherapy	Not Available;Not Available	Not Available;590	mg;mg	Not Available;Not Available	2011;2011	Not Available	Not Available	TCGA-76-4935-F28545;TCGA-76-4935-F71541	62a81c83-c5fd-4fa1-92c6-6cf98ef6cddd;23E920DC-90FE-4530-B608-93CDF9A750E2	6;26	Not Applicable;1121
TCGA-06-6694	MALE	690	Untreated primary (de novo) GBM	Brain	Dead	1	484		Recurrence	WITH TUMOR		62	Not Available	TCGA-08-0244	1af5c959-0f36-4a14-8383-ebc0543db3bb	19	-22684	690	0	690	TCGA-08-0244-D23119;TCGA-08-0244-D23118	2d87809d-bdd4-468e-ab38-f97899b88b15;a838da42-a76b-4448-8074-dc3822ac1910	Not Available;Not Available	24;24	483;75	34;34	Thalidomide;Temodor	Not Available;Not Available	4;4	Not Available;Not Available	Not Available;Not Available	mg/day;Not Available	ADJUVANT;ADJUVANT	Not Applicable;Not Applicable	Not Available;Not Available	Not Available;PO	NO;Not Available	Targeted Molecular therapy;Chemotherapy	Not Available;Not Available	500;Not Available	mg/day;Not Available	Not Available;Not Available	2009;2009	Not Available	NOT HISPANIC OR LATINO	TCGA-08-0244-F23117	6d895227-976a-49bb-b15a-428bff9d60a9	19	690
TCGA-06-6695	MALE	468	Untreated primary (de novo) GBM	Brain	Dead	1	408		Progression of Disease	WITH TUMOR		59	Not Available	TCGA-32-1970	6c5154d2-af36-492f-b520-d925528824e4	15	-21613	468	0	468	TCGA-32-1970-D27720;TCGA-32-1970-D27721	5a56bde4-e248-481d-949d-2a2081c5e84a;22a1e898-e102-4e88-a0da-a1e31d13a020	Not Available;Not Available	15;6	67;Not Available	28;Not Available	Temodar;Temodar	Not Available;Not Available	3;7	Not Available;Not Available	170;200	mg;mg	ADJUVANT;ADJUVANT	Not Applicable;Not Applicable	Not Available;Not Available	PO;PO	NO;Not Available	Chemotherapy;Chemotherapy	Not Available;Not Available	6800;Not Available	mg;mg	Not Available;Not Available	2010;2010	1	Not Available	TCGA-32-1970-F27719	bf90b58c-0858-4875-b100-63ea77fa78b2	15	468
TCGA-06-6697	MALE	621	Glioblastoma Multiforme (GBM)	Brain	Dead	0	621			WITH TUMOR		57	Not Available	TCGA-06-0240	a0700d6d-df7b-4327-8738-97b8ad08fd4c	13	-20937	621	0	Not Available	TCGA-06-0240-D40214;TCGA-06-0240-D40215;TCGA-06-0240-D40216;TCGA-06-0240-D40217;TCGA-06-0240-D40218;TCGA-06-0240-D40219;TCGA-06-0240-D40220	B174A8ED-3DC7-48D8-B624-4E20C131FEA6;AC89545B-B9D6-4C8C-BC96-5F76EE4B2048;B1B57089-EB7E-400B-91E1-29AC72454190;AE41095E-F10E-4DF7-9FA9-005A4CE2A242;375AB109-E2E0-4188-8276-88E579F795AD;C401065A-A4D6-451B-9237-90977C90AD0B;347AFA57-8215-4FFF-8C8C-D8CC91ED1BDD	Not Available;Not Available;Not Available;Not Available;Not Available;Not Available;Not Available	13;13;13;13;13;13;13	65;320;320;407;589;511;589	34;36;36;337;337;435;547	Temozolomide;Temozolomide;Cilengitide;Irinotecan;Bevacizumab;Temozolomide;Carboplatin	Unknown;Unknown;Unknown;Unknown;Unknown;Unknown;Unknown	2;2;2;2;2;2;2	Not Available;Not Available;Not Available;Not Available;Not Available;Not Available;Not Available	Not Available;Not Available;Not Available;Not Available;Not Available;Not Available;Not Available	Not Available;Not Available;Not Available;Not Available;Not Available;Not Available;Not Available	Not Available;Not Available;Not Available;Not Available;Not Available;Not Available;Not Available	Not Applicable;Not Applicable;Not Applicable;Not Applicable;Not Applicable;Not Applicable;Not Applicable	Not Available;Not Available;Not Available;Not Available;Not Available;Not Available;Not Available	Not Available;Not Available;Not Available;Not Available;Not Available;Not Available;Not Available	NO;NO;NO;NO;NO;NO;NO	Chemotherapy;Chemotherapy;Chemotherapy;Chemotherapy;Targeted Molecular therapy;Chemotherapy;Chemotherapy	Not Available;Not Available;Not Available;Not Available;Not Available;Not Available;Not Available	Not Available;Not Available;Not Available;Not Available;Not Available;Not Available;Not Available	Not Available;Not Available;Not Available;Not Available;Not Available;Not Available;Not Available	Not Available;Not Available;Not Available;Not Available;Not Available;Not Available;Not Available	2013;2013;2013;2013;2013;2013;2013	Not Available	NOT HISPANIC OR LATINO
TCGA-06-6698	MALE	422	Untreated primary (de novo) GBM	Brain	Dead	1	284		Progression of Disease	WITH TUMOR		63	Not Available	TCGA-26-1439	a6312802-12ad-4545-8109-178a7ebd618f	27	-23302	422	0	Not Available	TCGA-26-1439-D26854	e3bf77a2-3cab-4e49-9e27-4946fb333045	Not Available	27	81	31	Temodar	Not Available	12	Not Available	Not Available	Not Available	ADJUVANT	Not Applicable	Not Available	PO	NO	Chemotherapy	Not Available	Not Available	Not Available	Not Available	2010	Not Available	NOT HISPANIC OR LATINO	TCGA-26-1439-F26853	6d52f63f-f10e-4574-8077-92b90d5f5ed6	27	422
TCGA-06-6699	FEMALE	422	Untreated primary (de novo) GBM	Brain	Dead	0	422			WITH TUMOR		50	Not Available	TCGA-02-0285	47679648-1e09-46c8-be46-35fdde5be9f7	17	-18353	422	0	422																								Not Available	NOT HISPANIC OR LATINO	TCGA-02-0285-F22461	95e17d05-26fc-45a5-93e9-ffbc4c8b2393	17	422
TCGA-06-6700	MALE	86	Untreated primary (de novo) GBM	Brain	Alive	0	86			TUMOR FREE		78	Not Available	TCGA-28-1756	0c0333c9-60dc-4487-baa2-7ec27acced27	3	-28649	Not Applicable	0	86	TCGA-28-1756-D27087	75eb9def-c7ef-4d1b-b08d-5c4ae51e968c	Not Available	3	69	21	Temodar	Not Available	3	Not Available	160	mg	ADJUVANT	Not Applicable	Not Available	PO	NO	Chemotherapy	Not Available	Not Available	mg	Not Available	2010	Not Available	NOT HISPANIC OR LATINO	TCGA-28-1756-F27086	8947725b-7b3a-418e-87ec-95817bb2af69	3	Not Applicable
TCGA-06-6701	MALE	287	Glioblastoma Multiforme (GBM)	Brain	Dead	0	287			WITH TUMOR		74	Not Available	TCGA-06-0159	5f8f66a0-4068-4e9d-82fc-4fe1fc3f63aa	13	-27368	287	0	Not Available	TCGA-06-0159-D40188	E5A986AD-E2E2-4B1B-9CAB-D712EC054E3E	Not Available	13	162	70	Carmustine	Unknown	2	Not Available	Not Available	Not Available	Not Available	Not Applicable	Not Available	Not Available	NO	Chemotherapy	Not Available	Not Available	Not Available	Not Available	2013	Not Available	NOT HISPANIC OR LATINO
TCGA-08-0245	FEMALE	202	Untreated primary (de novo) GBM	Brain	Dead	1	43		Progression of Disease	WITH TUMOR		47	Not Available	TCGA-19-5947	13b4d676-ee9b-499b-94bb-2365830fb37e	3	-17218	202	0	202																								Not Available	NOT HISPANIC OR LATINO	TCGA-19-5947-F25462	f44dc2b6-40dc-41f4-8121-5a836208664f	3	202
TCGA-08-0246	MALE	216	Untreated primary (de novo) GBM	Brain	Dead	1	172		Recurrence	WITH TUMOR		60	Not Available	TCGA-14-1452	f82bfa67-4e72-4a09-8022-a2fe0050090f	4	-22106	216	0	216	TCGA-14-1452-D25149;TCGA-14-1452-D25151;TCGA-14-1452-D25150;TCGA-14-1452-D25148	056a20e0-882c-4296-b3dd-3fe5f4473c9c;b8cf7105-d43c-43e0-be07-d80fc3624355;fc581937-ec09-4b9a-8bbd-fae1140ac772;c46ea9ec-9719-4328-83b4-76478e9d987c	Not Available;Not Available;Not Available;Not Available	4;4;4;4	185;216;Not Available;Not Available	26;172;Not Available;0	Temador;Dexamethasone;Dexamethasone;Gliadel	Not Available;Not Available;Not Available;Not Available	6;6;6;6	03;Not Available;Not Available;Not Available	Not Available;Not Available;Not Available;Not Available	mg;Not Available;Not Available;{Wafer}	OTHER, SPECIFY IN NOTES;OTHER, SPECIFY IN NOTES;ADJUVANT;ADJUVANT	Adjuvant and progression;Adjuvant and progression;Not Applicable;Not Applicable	Not Available;Not Available;Not Available;Not Available	PO;Not Available;Not Available;Other (specify below)	NO;NO;NO;NO	Chemotherapy;Hormone Therapy;Hormone Therapy;Chemotherapy	Not Available;Not Available;Not Available;Not Available	9,880;Not Available;Not Available;8	mg;Not Available;Not Available;{Wafer}	Not Available;Not Available;Not Available;Not Available	2009;2009;2009;2009	Not Available	Not Available	TCGA-14-1452-F25147	9ecbce62-36a4-4067-883a-30fc6e33d931	4	216
TCGA-08-0344	FEMALE	218	Untreated primary (de novo) GBM	Brain	Alive	0	218			TUMOR FREE		64	Not Available	TCGA-19-1786	d6830f6f-7bd5-4d43-81bd-42c64a73dd8b	21	-23568	Not Applicable	0	218																								Not Available	NOT HISPANIC OR LATINO	TCGA-19-1786-F25400	e86ea888-531b-45f9-8b64-e507d98af4d8	21	Not Applicable
TCGA-08-0345	FEMALE	321	Untreated primary (de novo) GBM	Brain	Dead	1			Locoregional Disease	WITH TUMOR		67	Not Available	TCGA-02-0430	74b42897-e88c-45da-a3e4-3b7d22481995	17	-24641	321	0	321																								Not Available	NOT HISPANIC OR LATINO	TCGA-02-0430-F22520	52da9ee7-0b93-4234-9849-ec38a751d908	17	321
TCGA-08-0346	MALE	82	Untreated primary (de novo) GBM	Brain	Dead	1	64		Progression of Disease	Not Available		78	Not Available	TCGA-76-6193	aa15f655-c1e9-4f4a-acee-2fb76ec82858	22	-28742	82	0	82	TCGA-76-6193-D28562	824b4277-ad11-46d8-aada-57230c2b195e	Not Available	22	Not Available	9	Temodar	Not Available	9	Not Available	Not Available	Not Available	ADJUVANT	Not Applicable	Not Available	PO	NO	Chemotherapy	Not Available	Not Available	Not Available	Not Available	2011	Not Available	Not Available	TCGA-76-6193-F28561	1b3fcff7-d893-4227-894d-182eb88032e5	22	82
TCGA-08-0347	FEMALE	1417	Glioblastoma Multiforme (GBM)	Brain	Dead	0	1417			WITH TUMOR		32	Not Available	TCGA-06-0151	c57d6674-08d1-4eda-9ec1-ae439923d7cf	13	-11956	1417	0	Not Available	TCGA-06-0151-D40181;TCGA-06-0151-D40182;TCGA-06-0151-D40183	B85E2544-B0C2-4E36-9A9E-67DF3A18B9E5;CB62D25B-80D8-4115-8D85-AE584278C41C;348FF8BA-F450-4DCC-9FF4-9953CE7275FE	Not Available;Not Available;Not Available	13;13;13	134;179;1381	Not Available;179;1330	Carmustine;Gliadel Wafers;Temozolomide	Unknown;Unknown;Unknown	2;2;2	Not Available;Not Available;Not Available	Not Available;Not Available;Not Available	Not Available;Not Available;Not Available	Not Available;Not Available;Not Available	Not Applicable;Not Applicable;Not Applicable	Not Available;Not Available;Not Available	Not Available;Not Available;Not Available	NO;NO;NO	Chemotherapy;Chemotherapy;Chemotherapy	Not Available;Not Available;Not Available	Not Available;Not Available;Not Available	Not Available;Not Available;Not Available	Not Available;Not Available;Not Available	2013;2013;2013	Not Available	NOT HISPANIC OR LATINO
TCGA-08-0348	MALE	268	Untreated primary (de novo) GBM	Brain	Alive	1	195		Progression of Disease	WITH TUMOR		67	Not Available	TCGA-06-5413	8d2e88d9-d8d0-4c42-8aa2-205a788dea58	25	-24477	Not Applicable	0	268	TCGA-06-5413-D23011;TCGA-06-5413-D23012	7ba339b8-b9a5-4924-8dd0-493ffa511e05;3460ec2c-e614-4ead-bb06-e228d250d68f	Not Available;Not Available	25;25	179;Not Available	87;261	Temozolomide;Avastin	Not Available;Not Available	1;1	3;Not Available	200;10	mg;mg	ADJUVANT;PROGRESSION	Not Applicable;Not Applicable	Not Available;Not Available	PO;IV	NO;YES	Chemotherapy;Targeted Molecular therapy	Not Available;Not Available	340;1059	mg;mg	Not Available;Not Available	2011;2011	Not Available	NOT HISPANIC OR LATINO	TCGA-06-5413-F23010	f7c01d5c-9194-4352-aebd-d0778804f335	25	Not Applicable
TCGA-08-0349	FEMALE	701	Untreated primary (de novo) GBM	Brain	Dead	1	127		Recurrence	WITH TUMOR		50	Not Available	TCGA-14-0786	12824b2b-9c0a-4dcf-8941-34593a4e93da	4	-18592	701	0	701	TCGA-14-0786-D25044;TCGA-14-0786-D25049;TCGA-14-0786-D25051;TCGA-14-0786-D25052;TCGA-14-0786-D25046;TCGA-14-0786-D25043;TCGA-14-0786-D25054;TCGA-14-0786-D25047;TCGA-14-0786-D25050;TCGA-14-0786-D25042;TCGA-14-0786-D25045;TCGA-14-0786-D25048;TCGA-14-0786-D25053	2070bef0-46d9-462b-9e22-f7bf51fa970a;eb117505-c3f4-446a-9c50-d9ef5c6cbe8b;8783c1ea-bef3-4cd6-94ae-0b8994ccba65;76d83075-6f7f-47df-9843-f203adbb2065;888e88cd-c2cc-4c5e-aaeb-5a357b7d8e78;69c29c75-960b-44f5-a5dc-06ed4b78745b;38525ebf-b281-4604-8c74-20eca4c862e7;fc37b272-3d0f-4fcb-88aa-62e795301ce1;461ce200-caf6-4662-9abd-34d1c7ea7134;d5427ebb-67f8-4a4c-ad62-43094c6428cb;ddec111c-4c05-431d-ae3f-0684c…	Not Available;Not Available;Not Available;Not Available;Not Available;Not Available;Not Available;Not Available;Not Available;Not Available;Not Available;Not Available;Not Available	4;4;4;4;4;4;4;4;4;4;4;4;4	210;570;Not Available;Not Available;567;142;Not Available;570;651;142;357;570;Not Available	182;567;659;659;526;140;127;567;574;140;308;567;0	CPT 11;Carmustine;Etoposide;Carboplatin;Temodar;Cisplatin;Dexamethasone;Streptozocin;Thalidomide;Carmustine;Procarbazine;6-Mercaptopurine;Dexamethasone	Not Available;Not Available;Not Available;Not Available;Not Available;Not Available;Not Available;Not Available;Not Available;Not Available;Not Available;Not Available;Not Available	8;8;8;8;8;8;8;8;8;8;8;8;8	03;01;Not Available;Not Available;01;01;Not Available;01;Not Available;01;02;01;Not Available	Not Available;Not Available;Not Available;Not Available;Not Available;Not Available;Not Available;Not Available;Not Available;Not Available;Not Available;Not Available;Not Available	mg;mg;Not Available;Not Available;mg;Not Available;Not Available;mg;mg;Not Available;mg;mg;Not Available	ADJUVANT;ADJUVANT;ADJUVANT;ADJUVANT;ADJUVANT;ADJUVANT;ADJUVANT;ADJUVANT;ADJUVANT;ADJUVANT;ADJUVANT;ADJUVANT;ADJUVANT	Not Applicable;Not Applicable;Not Applicable;Not Applicable;Not Applicable;Not Applicable;Not Applicable;Not Applicable;Not Applicable;Not Applicable;Not Applicable;Not Applicable;Not Applicable	Not Available;Not Available;Not Available;Not Available;Not Available;Not Available;Not Available;Not Available;Not Available;Not Available;Not Available;Not Available;Not Available	IV;IV;IV;IV;PO;IV;Not Available;IV;PO;IV;PO;IV;Not Available	NO;NO;Not Available;Not Available;NO;NO;Not Available;NO;NO;NO;NO;NO;NO	Chemotherapy;Chemotherapy;Chemotherapy;Chemotherapy;Chemotherapy;Chemotherapy;Hormone Therapy;Chemotherapy;Chemotherapy;Chemotherapy;Chemotherapy;Chemotherapy;Hormone Therapy	Not Available;Not Available;Not Available;Not Available;Not Available;Not Available;Not Available;Not Available;Not Available;Not Available;Not Available;Not Available;Not Available	1124;69;Not Available;Not Available;150;Not Available;Not Available;3400;300;Not Available;12600;1200;Not Available	mg;mg;Not Available;Not Available;mg;Not Available;Not Available;mg;mg;Not Available;mg;mg;Not Available	Not Available;Not Available;Not Available;Not Available;Not Available;Not Available;Not Available;Not Available;Not Available;Not Available;Not Available;Not Available;Not Available	2009;2009;2009;2009;2009;2009;2009;2009;2009;2009;2009;2009;2009	Not Available	Not Available	TCGA-14-0786-F25041	26f678af-c48a-4d53-ba9f-9adbc8401c02	4	701
TCGA-08-0350	MALE	436	Untreated primary (de novo) GBM	Brain	Alive	1	222		Progression of Disease	WITH TUMOR		58	Not Available	TCGA-74-6578	4dee170b-175c-4e08-83f4-af1317b07209	14	-21464	Not Applicable	0	436	TCGA-74-6578-D16917;TCGA-74-6578-D16918;TCGA-74-6578-D16916	A90B91AC-EF99-41F9-A42C-1BD275DC09D0;E3C9CD99-3327-40B9-A7B3-F0C15AA5826B;1A5A915F-A227-45D6-8DEE-7B4E90AE1645	Not Available;Not Available;Not Available	22;22;22	103;Not Available;80	98;222;38	Temozolomide;Avastin;Temozolomide	Not Available;Not Available;Not Available	8;8;8	1;1;1	150;10;150	mg/day;mg/kg;mg/day	ADJUVANT;PROGRESSION;ADJUVANT	Not Applicable;Not Applicable;Not Applicable	2;3;1	PO;IV;PO	NO;YES;NO	Chemotherapy;Targeted Molecular therapy;Chemotherapy	Not Available;Not Available;Not Available	750;200;6450	mg;mg/kg;mg	Not Available;Not Available;Not Available	2011;2011;2011	Not Available	Not Available	TCGA-74-6578-F16913;TCGA-74-6578-F28513	071EDA7D-F64B-4DAC-825B-912C08834C10;7402d70f-90f8-48f8-b914-a2f8201876e1	22;14	Not Applicable;Not Applicable
TCGA-08-0351	FEMALE	1448	Untreated primary (de novo) GBM	Brain	Dead	1	797		Progression of Disease	WITH TUMOR		63	Not Available	TCGA-06-0125	8da3103e-3e6c-4176-a583-d5fe5e60601e	8	-23343	1448	0	1439	TCGA-06-0125-D22572;TCGA-06-0125-D22570;TCGA-06-0125-D22571	0254badb-e288-40cf-b1c2-451ff481f440;44e0e55b-fa57-44e8-a62f-a2faebf89093;38d50ec6-4a60-4851-8a76-a99e2c52457d	Not Available;Not Available;Not Available	11;11;11	1352;452;941	1032;28;880	Thalidomide;Temozolomide;CPT 11	Not Available;Not Available;Not Available	5;5;5	11;14;2	Not Available;Not Available;Not Available	mg;mg;mg	PROGRESSION;ADJUVANT;PROGRESSION	Not Applicable;Not Applicable;Not Applicable	Not Available;Not Available;Not Available	PO;PO;IV	NO;NO;NO	Chemotherapy;Chemotherapy;Chemotherapy	Not Available;Not Available;Not Available	200;300;566	mg;mg;mg	Not Available;Not Available;Not Available	2009;2009;2009	Not Available	NOT HISPANIC OR LATINO	TCGA-06-0125-F22569	2e6e2e44-88b7-4189-aaa3-410be82ceeb4	8	1448
TCGA-08-0352	MALE	864	Untreated primary (de novo) GBM	Brain	Dead	0	864			Not Available		55	Not Available	TCGA-12-0707	97279d35-8db4-49a9-8b63-468443a9b959	11	-20136	864	0	0																								Not Available	NOT HISPANIC OR LATINO
TCGA-08-0353	MALE	82	Untreated primary (de novo) GBM	Brain	Dead	0	82			WITH TUMOR		71	Not Available	TCGA-08-0385	2b2002aa-8ac9-404b-ad08-b6c60658e976	11	-26234	82	0	31																								Not Available	NOT HISPANIC OR LATINO	TCGA-08-0385-F23263	348de971-f663-4886-89aa-1be8a0d48118	11	82
TCGA-08-0354	MALE	290	Untreated primary (de novo) GBM	Brain	Dead	1	131		Progression of Disease	WITH TUMOR		75	Not Available	TCGA-41-2575	2c922593-d94d-4e8f-b68b-b4b8cfcbf3e4	3	-27587	290	0	290	TCGA-41-2575-D27997;TCGA-41-2575-D27998	35d81a9a-4706-4bba-a29b-4fbd5ca51e15;73405d0f-18d3-43f3-9647-a7b392e6b4fb	Not Available;Not Available	3;3	145;166	95;166	Temodar;Avastin	Not Available;Not Available	6;6	1;Not Available	140;800	mg;mg	ADJUVANT;PROGRESSION	Not Applicable;Not Applicable	Not Available;Not Available	PO;IV	NO;NO	Chemotherapy;Targeted Molecular therapy	Not Available;Not Available	7140;800	mg;mg	Not Available;Not Available	2010;2010	Not Available	NOT HISPANIC OR LATINO	TCGA-41-2575-F27996	e6f6405c-8a74-4854-9f68-05c4d25beac5	3	290
TCGA-08-0355	MALE	22	Untreated primary (de novo) GBM	Brain	Dead	0	22			WITH TUMOR		60	Not Available	TCGA-08-0392	de73fd2a-1337-42e6-b2bc-728e63f2f8be	12	-22056	22	0	9																								Not Available	NOT HISPANIC OR LATINO	TCGA-08-0392-F23285	74e9b9dd-2ba4-4c40-b9d5-3b860473bcfb	12	22
TCGA-08-0356	MALE	457	Untreated primary (de novo) GBM	Brain	Dead	1	48		Progression of Disease	WITH TUMOR		66	Not Available	TCGA-06-0214	9853c6bb-a42c-4698-abe5-f3c897ebc8f6	8	-24187	457	0	378	TCGA-06-0214-D22780;TCGA-06-0214-D22781;TCGA-06-0214-D22779	74b04c6e-2125-48db-85fb-f90ba671ed74;a889796c-27c5-495e-bcfd-47986442b74f;f21edf2f-2d4d-4850-860f-2c822f5a9798	Not Available;Not Available;Not Available	28;28;28	331;453;52	119;331;18	Carmustine (BCNU);Tamoxifen;CI-980	Not Available;Not Available;Not Available	11;11;11	06;04;02	200;10;Not Available	mg;mg/day;mg	PROGRESSION;PROGRESSION;ADJUVANT	Not Applicable;Not Applicable;Not Applicable	Not Available;Not Available;Not Available	PO;PO;IV	NO;NO;NO	Chemotherapy;Chemotherapy;Chemotherapy	Not Available;Not Available;Not Available	Not Available;10;Not Available	mg;mg/day;mg	Not Available;Not Available;Not Available	2011;2011;2011	Not Available	NOT HISPANIC OR LATINO	TCGA-06-0214-F22778	8df99185-9b03-4cbc-8595-4411c50bb4fd	8	457
TCGA-08-0357	FEMALE	1405	Untreated primary (de novo) GBM	Brain	Alive	1	424			WITH TUMOR		72	Not Available	TCGA-06-0876	c5e08764-822b-4214-9ce6-f3ec2756190e	25	-26372	Not Applicable	0	271	TCGA-06-0876-D22882;TCGA-06-0876-D31558;TCGA-06-0876-D31559;TCGA-06-0876-D31560;TCGA-06-0876-D31561	6b48f8bb-e45c-4f0c-b001-d9e38b01d1c0;c79f9ef1-9a66-4dc9-b1ad-1a5ae851ef4d;9f203417-2412-441c-a903-11e0f24dbee6;c35122f1-7318-4861-a4d5-58a1ae3f1f0c;dd1ab83c-376d-4236-b55a-9d80171200a9	Not Available;Not Available;Not Available;Not Available;Not Available	24;6;6;6;6	271;60;416;1146;560	98;17;112;462;462	Temozolomide;Temozolomide;Temozolomide;Bevacizumab;Irintocean	Not Available;Not Available;Not Available;Not Available;Not Available	4;5;5;5;5	5;Not Available;Not Available;Not Available;Not Available	Not Available;Not Available;Not Available;Not Available;Not Available	mg;Not Available;Not Available;Not Available;Not Available	ADJUVANT;Not Available;Not Available;Not Available;Not Available	Not Applicable;Not Applicable;Not Applicable;Not Applicable;Not Applicable	Not Available;Not Available;Not Available;Not Available;Not Available	PO;Not Available;Not Available;Not Available;Not Available	Not Available;NO;NO;NO;NO	Chemotherapy;Chemotherapy;Chemotherapy;Targeted Molecular therapy;Chemotherapy	Not Available;Not Available;Not Available;Not Available;Not Available	350;Not Available;Not Available;Not Available;Not Available	mg;Not Available;Not Available;Not Available;Not Available	Not Available;NO;NO;NO;NO	2009;2012;2012;2012;2012	Not Available	NOT HISPANIC OR LATINO	TCGA-06-0876-F22881;TCGA-06-0876-F31562	21d72ed7-9e6f-406d-b704-6296eff5d3b5;c5906a83-e1f6-455d-873f-7fa95fd901ab	25;31	Not Applicable;Not Applicable
TCGA-08-0358	FEMALE	632	Untreated primary (de novo) GBM	Brain	Dead	1	488		Progression of Disease	WITH TUMOR		58	Not Available	TCGA-32-2494	c50998f6-369c-48fe-a8e7-a4c5a4cef0e6	20	-21198	632	0	632	TCGA-32-2494-D27769;TCGA-32-2494-D27771;TCGA-32-2494-D27768;TCGA-32-2494-D27770;TCGA-32-2494-D27773;TCGA-32-2494-D27774;TCGA-32-2494-D27772	1eeb1090-c56d-446f-8625-60a84daeb2b9;c24fcaeb-2e4c-41fc-8992-b796383b575a;1e3c0434-c474-4a96-9144-9c9432099042;e219e486-472b-48ab-850c-fec4200c4587;96787b91-a0da-495a-a13c-40b622e695d4;3516c9ee-ab98-4cd4-a9f6-8eecd977d1e7;2a332a3a-ca7f-4da6-ac47-152c0d7d6758	Not Available;Not Available;Not Available;Not Available;Not Available;Not Available;Not Available	20;20;20;20;20;20;20	94;550;62;403;550;620;632	90;488;20;120;488;620;620	Temodar;Temodar;Temodar;Temodar;Avastin;Avastin;Temodar	Not Available;Not Available;Not Available;Not Available;Not Available;Not Available;Not Available	12;12;12;12;12;12;12	1;4;Not Available;11;Not Available;Not Available;1	270;160;140;360;600;Not Available;140	mg/m2;mg/day;mg/m2;mg/m2;mg;mg/kg;mg/day	ADJUVANT;PROGRESSION;ADJUVANT;ADJUVANT;PROGRESSION;PROGRESSION;PROGRESSION	Not Applicable;Not Applicable;Not Applicable;Not Applicable;Not Applicable;Not Applicable;Not Applicable	Not Available;Not Available;Not Available;Not Available;Not Available;Not Available;Not Available	PO;PO;PO;PO;PO;IV;PO	NO;NO;NO;NO;NO;NO;NO	Chemotherapy;Chemotherapy;Chemotherapy;Chemotherapy;Targeted Molecular therapy;Targeted Molecular therapy;Chemotherapy	Not Available;Not Available;Not Available;Not Available;Not Available;Not Available;Not Available	150;Not Available;75;200;Not Available;10;Not Available	mg/m2;mg/day;mg/m2;mg/m2;mg;mg/kg;mg/day	Not Available;Not Available;Not Available;Not Available;Not Available;Not Available;Not Available	2010;2010;2010;2010;2010;2010;2010	Not Available	NOT HISPANIC OR LATINO	TCGA-32-2494-F27767	9dd45b65-673e-4e34-b129-d13fd7db5781	20	632
TCGA-08-0359	FEMALE	195	Untreated primary (de novo) GBM	Brain	Alive	0	195			Not Available		36	Not Available	TCGA-16-1460	827453a9-7388-4336-9ac5-4defcb904607	27	-13208	Not Applicable	0	195																								Not Available	NOT HISPANIC OR LATINO	TCGA-16-1460-F25333	334748b2-79b3-409e-9d8d-cf158208fc31	27	Not Applicable
TCGA-08-0360	MALE	391	Untreated primary (de novo) GBM	Brain	Alive	1	306		Progression of Disease	WITH TUMOR		65	Not Available	TCGA-06-6697	b28b3575-8097-4a97-b32a-5f0eeff64863	14	-23763	Not Applicable	0	391	TCGA-06-6697-D23063;TCGA-06-6697-D23066;TCGA-06-6697-D23064;TCGA-06-6697-D23065	4657d327-7a25-4da4-abfd-4896365f412a;29f1f584-cc88-40b6-8034-9d7df7bb5e24;4dec4991-22e4-4502-bb2e-208d239eaf8f;f9b7a5f7-63ee-418a-8ba4-d871a03a8af0	Not Available;Not Available;Not Available;Not Available	14;14;14;14	275;Not Available;308;338	232;359;277;308	Temozolomide;Bevacozimab;Temozolomide;Temozolomide	Not Available;Not Available;Not Available;Not Available	9;9;9;9	01;Not Available;01;01	75;10;150;75	mg;mg;mg;mg/day	ADJUVANT;PROGRESSION;ADJUVANT;PROGRESSION	Not Applicable;Not Applicable;Not Applicable;Not Applicable	Not Available;Not Available;Not Available;Not Available	PO;IV;PO;PO	NO;YES;NO;NO	Chemotherapy;Targeted Molecular therapy;Chemotherapy;Chemotherapy	Not Available;Not Available;Not Available;Not Available	160;913;320;140	mg;mg;mg;mg/day	Not Available;Not Available;Not Available;Not Available	2011;2011;2011;2011	Not Available	NOT HISPANIC OR LATINO	TCGA-06-6697-F23062	9879e794-8216-46a6-bbda-7da1639f4f01	14	Not Applicable
TCGA-08-0373	FEMALE	350	Untreated primary (de novo) GBM	Brain	Dead	1	119		Progression of Disease	WITH TUMOR		59	Not Available	TCGA-27-1838	6fc6b9ca-84d8-4647-bbc8-c5ab472b1c02	12	-21706	350	0	350	TCGA-27-1838-D26975;TCGA-27-1838-D26976;TCGA-27-1838-D26977;TCGA-27-1838-D26974	6f2a70d9-e4f6-4af5-90c2-9702756c501e;979ac63c-de71-461c-ae0d-2840cf17a80b;280f1c21-b53a-456a-aef6-0a027d4b6750;a9e40363-1a48-4dc3-8d8f-1d9fe3de8503	Not Available;Not Available;Not Available;Not Available	12;12;12;12	7;350;350;2	3;-11;-11;1	Temozolomide;Dexamethasone;Oxcarbazepine;Cisplatin	Not Available;Not Available;Not Available;Not Available	3;3;3;3	1;Not Available;Not Available;1	300;4;600;140	mg;mg;mg;mg	ADJUVANT;ADJUVANT;ADJUVANT;ADJUVANT	Not Applicable;Not Applicable;Not Applicable;Not Applicable	Not Available;Not Available;Not Available;Not Available	PO;Other (specify below);PO;IV	NO;NO;NO;NO	Chemotherapy;Hormone Therapy;Hormone Therapy;Chemotherapy	Not Available;Not Available;Not Available;Not Available	1500;2214;216600;140	mg;mg;mg;mg	Not Available;Not Available;Not Available;Not Available	2010;2010;2010;2010	1	NOT HISPANIC OR LATINO	TCGA-27-1838-F26973	68603a4c-69e5-43a9-ad32-bec3ddf212ab	12	350
TCGA-08-0375	MALE	28	Untreated primary (de novo) GBM	Brain	Dead	0	28			WITH TUMOR		61	Not Available	TCGA-14-1455	04b4ebb4-6780-42d8-a980-711cd10cfe14	5	-22562	28	0	28	TCGA-14-1455-D25168;TCGA-14-1455-D25167	7a1e2a51-d117-48fe-b2a5-e8d911f09812;4b7d9d48-cc66-4756-b880-f9db54273088	Not Available;Not Available	5;5	28;Not Available	17;17	Dexamethasone;Gliadel wafer	Not Available;Not Available	8;8	Not Available;Not Available	Not Available;Not Available	Not Available;{Wafer}	ADJUVANT;ADJUVANT	Not Applicable;Not Applicable	Not Available;Not Available	Not Available;Other (specify below)	NO;NO	Hormone Therapy;Chemotherapy	Not Available;Not Available	Not Available;8	Not Available;{Wafer}	Not Available;Not Available	2009;2009	Not Available	Not Available	TCGA-14-1455-F25166	eb05ec24-e818-4839-8fcd-56367b1423dd	5	28
TCGA-08-0380	FEMALE	541	Untreated primary (de novo) GBM	Brain	Dead	1	92		Progression of Disease	WITH TUMOR		51	Not Available	TCGA-06-0147	562d2831-ea9e-4ee1-bcee-77138e0a7d9d	10	-18743	541	0	508	TCGA-06-0147-D22635;TCGA-06-0147-D22636;TCGA-06-0147-D22638;TCGA-06-0147-D22637	6496d9ca-5bf0-4bda-9529-1fb107bcb6a1;8c1c6e53-1d86-4d32-8b09-2e52f16be47a;7feff97f-2e17-40a0-849a-3e180fd4f6f5;2f7858e7-ab26-42ea-91c0-a714dfffc125	Not Available;Not Available;Not Available;Not Available	7;7;7;7	0;64;399;125	0;64;156;94	Gliadel Wafer;Carmustine (BCNU);Temozolomide;Tamoxifen	Not Available;Not Available;Not Available;Not Available	12;12;12;12	01;01;09;02	4;Not Available;Not Available;10	{Wafer};mg;mg;mg/day	ADJUVANT;ADJUVANT;PROGRESSION;PROGRESSION	Not Applicable;Not Applicable;Not Applicable;Not Applicable	Not Available;Not Available;Not Available;Not Available	INTUM;PO;PO;PO	NO;NO;NO;NO	Chemotherapy;Chemotherapy;Chemotherapy;Chemotherapy	Not Available;Not Available;Not Available;Not Available	4;Not Available;Not Available;10	{Wafer};mg;mg;mg/day	Not Available;Not Available;Not Available;Not Available	2011;2011;2011;2011	Not Available	NOT HISPANIC OR LATINO	TCGA-06-0147-F22634	33b80007-2ce9-4b2e-b04e-35df50a0df4b	10	541
TCGA-08-0385	MALE	147	Untreated primary (de novo) GBM	Brain	Dead	0	147			Not Available		66	Not Available	TCGA-76-6656	770aa1ee-aed9-4219-900e-63523cdf312f	15	-24265	147	0	147	TCGA-76-6656-D28580	87485212-4c9e-4475-befb-307dd8f1493e	Not Available	15	Not Available	11	Temodar	Not Available	11	Not Available	140	mg	ADJUVANT	Not Applicable	Not Available	PO	NO	Chemotherapy	Not Available	Not Available	mg	Not Available	2011	2	NOT HISPANIC OR LATINO	TCGA-76-6656-F28579	3df49258-0791-4c74-90ed-790fd8d010a9	15	147
TCGA-08-0386	FEMALE	975	Untreated primary (de novo) GBM	Brain	Dead	1	333		Progression of Disease	WITH TUMOR		58	Not Available	TCGA-14-1402	bf339349-062f-4ea9-a0b2-d87d3a21099e	18	-21421	975	0	975	TCGA-14-1402-D25131;TCGA-14-1402-D25126;TCGA-14-1402-D25124;TCGA-14-1402-D25127;TCGA-14-1402-D25128;TCGA-14-1402-D25130;TCGA-14-1402-D25125;TCGA-14-1402-D25129	0d1c38bf-7c60-4fc2-9149-3c420c156104;c43bd7d3-1348-4e91-be1f-d66bd46b498e;50d9ad33-4de6-4c2a-bd24-0232c3a88065;98c55c34-612a-4d84-b7de-4deda9083cad;132cdd53-5eb7-455e-a8d5-e2b3cfab2777;80090a14-1345-4380-8b22-5f4fc05d7a5d;b9b0a238-9a8f-4771-8e21-950bc8bbfe7c;79ffa9e0-b3bc-4ac0-befa-d05356efa51f	Not Available;Not Available;Not Available;Not Available;Not Available;Not Available;Not Available;Not Available	18;18;18;18;18;18;18;18	832;832;529;Not Available;Not Available;633;66;Not Available	659;659;344;316;316;619;57;333	Avastin;Carboplatin;Temodar;Dexamethasone;Prednisone;Sovatenib;Arsenic Trioxide;Dexamethasone	Not Available;Not Available;Not Available;Not Available;Not Available;Not Available;Not Available;Not Available	6;6;6;6;6;6;6;6	Not Available;06;06;Not Available;Not Available;Not Available;06;Not Available	Not Available;Not Available;Not Available;Not Available;Not Available;Not Available;Not Available;Not Available	mg;mg;mg;Not Available;Not Available;mg;mg;Not Available	PROGRESSION;PROGRESSION;PROGRESSION;ADJUVANT;ADJUVANT;PROGRESSION;ADJUVANT;PROGRESSION	Not Applicable;Not Applicable;Not Applicable;Not Applicable;Not Applicable;Not Applicable;Not Applicable;Not Applicable	Not Available;Not Available;Not Available;Not Available;Not Available;Not Available;Not Available;Not Available	PO;IV;PO;Not Available;PO;PO;IV;Not Available	NO;NO;NO;NO;NO;NO;NO;NO	Targeted Molecular therapy;Chemotherapy;Chemotherapy;Hormone Therapy;Hormone Therapy;Targeted Molecular therapy;Chemotherapy;Hormone Therapy	Not Available;Not Available;Not Available;Not Available;Not Available;Not Available;Not Available;Not Available	11000;4969;9500;Not Available;Not Available;14000;63;Not Available	mg;mg;mg;Not Available;Not Available;mg;mg;Not Available	Not Available;Not Available;Not Available;Not Available;Not Available;Not Available;Not Available;Not Available	2009;2009;2009;2009;2009;2009;2009;2009	Not Available	Not Available	TCGA-14-1402-F25123	5bd80839-27d2-4d06-a8bc-421c68eeb0c9	18	975
TCGA-08-0389	MALE	435	Untreated primary (de novo) GBM	Brain	Dead	1	78		Progression of Disease	WITH TUMOR		64	Not Available	TCGA-06-0133	0133e584-111e-450a-b451-77a2799ef529	10	-23402	435	0	428	TCGA-06-0133-D22604;TCGA-06-0133-D22605;TCGA-06-0133-D22603;TCGA-06-0133-D22606	cc3a0dee-a602-4643-af4d-b6acc3e91057;604a09e9-831d-4186-ad3b-3f22fdf2624c;60a5d5e3-1991-4dc4-b19d-ac60256ea546;7e1d547f-f584-40de-ab7a-bf94c47a812d	Not Available;Not Available;Not Available;Not Available	11;11;11;11	53;430;53;430	14;79;14;79	EMD;CPT 11;Temozolomide;Avastin	Not Available;Not Available;Not Available;Not Available	5;5;5;5	02;10;02;10	Not Available;Not Available;Not Available;Not Available	mg;mg;mg/m2;mg	ADJUVANT;PROGRESSION;ADJUVANT;PROGRESSION	Not Applicable;Not Applicable;Not Applicable;Not Applicable	Not Available;Not Available;Not Available;Not Available	IV;IV;PO;IV	NO;NO;NO;NO	Chemotherapy;Chemotherapy;Chemotherapy;Chemotherapy	Not Available;Not Available;Not Available;Not Available	200;263;200;927	mg;mg;mg/m2;mg	Not Available;Not Available;Not Available;Not Available	2009;2009;2009;2009	Not Available	NOT HISPANIC OR LATINO	TCGA-06-0133-F22602	bd219a6c-828d-4579-8516-3c0bfa1b19a3	10	435
TCGA-08-0390	MALE	405	Untreated primary (de novo) GBM	Brain	Dead	1	311		Progression of Disease	WITH TUMOR		46	Not Available	TCGA-06-0238	eddbca7a-d668-4c5d-9843-340d7f18e30e	11	-17037	405	0	359																								Not Available	NOT HISPANIC OR LATINO	TCGA-06-0238-F22806	4e06fbe6-a0af-4dc6-80f1-cff628f2e525	11	405
TCGA-08-0392	FEMALE	646	Untreated primary (de novo) GBM	Brain	Dead	1	518		Progression of Disease	WITH TUMOR		57	Not Available	TCGA-16-1062	0987f48e-9d58-47b5-a1a6-de704caf4ed5	27	-21148	646	0	556																								Not Available	NOT HISPANIC OR LATINO	TCGA-16-1062-F25327	6fadd367-e702-4df5-9b09-431eeceff74b	27	646
TCGA-08-0509	FEMALE	6	Untreated primary (de novo) GBM	Brain	Dead	0	6			WITH TUMOR		63	Not Available	TCGA-41-4097	66afd908-0c76-469e-abc3-89563de338c6	26	-23107	6	0	6																								Not Available	NOT HISPANIC OR LATINO	TCGA-41-4097-F28013	66271da7-2879-4014-9913-e7bb4146b680	26	6
TCGA-08-0510	MALE	375	Untreated primary (de novo) GBM	Brain	Dead	1	299		Progression of Disease	WITH TUMOR		68	Not Available	TCGA-06-0152	f5bc5d97-e054-4e53-992d-71b896bd97d5	11	-24844	375	0	359	TCGA-06-0152-D22650;TCGA-06-0152-D22651;TCGA-06-0152-D22649;TCGA-06-0152-D22648	3d1353a8-5085-4a0d-88b6-fdd4b5f28569;a5649f70-0afd-4ce0-9377-9a2c55dcecfc;afeb0618-1975-4d78-a889-c3bd92b36eb7;9a226e9f-9727-4c5f-8b0e-1e61618d6e33	Not Available;Not Available;Not Available;Not Available	29;29;29;29	293;293;293;Not Available	293;293;263;Not Available	Procarbazine;Tamoxifen;Carmustine;Paclitaxel	Not Available;Not Available;Not Available;Not Available	11;11;11;11	01;01;01;02	110;10;80;Not Available	mg;mg;mg;Not Available	PROGRESSION;PROGRESSION;PROGRESSION;ADJUVANT	Not Applicable;Not Applicable;Not Applicable;Not Applicable	Not Available;Not Available;Not Available;Not Available	PO;PO;PO;Not Available	NO;NO;NO;NO	Chemotherapy;Chemotherapy;Chemotherapy;Chemotherapy	Not Available;Not Available;Not Available;Not Available	200;20;Not Available;Not Available	mg;mg;mg;Not Available	Not Available;Not Available;Not Available;Not Available	2011;2011;2011;2011	Not Available	NOT HISPANIC OR LATINO	TCGA-06-0152-F22647	5a8d3a33-fdea-46fd-b7c4-ab8527911669	11	375
TCGA-08-0511	MALE	269	Untreated primary (de novo) GBM	Brain	Dead	0	269			Not Available		80	Not Available	TCGA-32-2632	50603cc6-42e6-412f-ab07-4805f728e6b6	30	-29281	269	0	Not Available																								Not Available	NOT HISPANIC OR LATINO	TCGA-32-2632-F48468	0AF2535B-A846-400D-AF07-85EB93BEEF7D	13	269
TCGA-08-0512	MALE	426	Untreated primary (de novo) GBM	Brain	Dead	1	239		Recurrence	WITH TUMOR		55	Not Available	TCGA-16-1056	5234bf79-decc-45a1-8377-e6b09ceba82a	27	-20310	426	0	406																								Not Available	NOT HISPANIC OR LATINO	TCGA-16-1056-F25321	9a1267f0-0399-4404-bf67-f746940badb9	27	426
TCGA-08-0514	MALE	273	Untreated primary (de novo) GBM	Brain	Alive	1	167		Progression of Disease	WITH TUMOR		61	Not Available	TCGA-06-5414	7a650a2c-bc3f-4e0c-820e-4f492977107b	24	-22527	Not Applicable	0	273	TCGA-06-5414-D23017;TCGA-06-5414-D23016	0e1b1ad3-17b4-404e-a1d8-c6b6af4cb2b5;e4ccdd13-07ac-4cb0-abbf-9fdf2e477f70	Not Available;Not Available	24;24	124;112	41;41	Hydrochoroquine;Temozolomide	Not Available;Not Available	1;1	3;3	600;160	mg;mg	ADJUVANT;ADJUVANT	Not Applicable;Not Applicable	Not Available;Not Available	PO;PO	NO;NO	Chemotherapy;Chemotherapy	Not Available;Not Available	600;160	mg;mg	Not Available;Not Available	2011;2011	Not Available	NOT HISPANIC OR LATINO	TCGA-06-5414-F23015	c453dbb8-1bb2-47f0-a023-bd770de018b3	24	Not Applicable
TCGA-08-0516	MALE	480	Untreated primary (de novo) GBM	Brain	Dead	1	72		Progression of Disease	WITH TUMOR		62	Not Available	TCGA-27-2528	be3a7ef3-34ed-40e1-9d9c-187940596b26	15	-22867	480	0	480	TCGA-27-2528-D27032;TCGA-27-2528-D27031;TCGA-27-2528-D27034;TCGA-27-2528-D27035;TCGA-27-2528-D27033	7668113c-c82f-4bce-8a0f-34b36aa3e665;07529714-e599-44b7-b343-f73097786ec4;49a652e6-acd2-4da0-90c3-e43a27d40340;e451f611-8345-4c41-bcba-12e88bdad3e7;fd948429-f8c4-4c5c-95f1-bf8b9758e5df	Not Available;Not Available;Not Available;Not Available;Not Available	15;15;15;15;15	161;150;480;480;465	0;-2;-12;-12;445	Temozolomide;Cisplatin;Dexamethasone;Levetiracetam;Temozolomide	Not Available;Not Available;Not Available;Not Available;Not Available	3;3;3;3;3	04;04;Not Available;Not Available;01	300;60;8;1000;140	mg;mg;mg;mg;mg	ADJUVANT;ADJUVANT;ADJUVANT;ADJUVANT;RECURRENCE	Not Applicable;Not Applicable;Not Applicable;Not Applicable;Not Applicable	Not Available;Not Available;Not Available;Not Available;Not Available	PO;IV;PO;PO;PO	NO;NO;NO;NO;NO	Chemotherapy;Chemotherapy;Hormone Therapy;Hormone Therapy;Chemotherapy	Not Available;Not Available;Not Available;Not Available;Not Available	6000;510;3928;603500;1960	mg;mg;mg;mg;mg	Not Available;Not Available;Not Available;Not Available;Not Available	2010;2010;2010;2010;2010	1	NOT HISPANIC OR LATINO	TCGA-27-2528-F27030	3bf91588-4830-4f7a-b80f-b35ffa22d891	15	480
TCGA-08-0517	FEMALE	604	Untreated primary (de novo) GBM	Brain	Alive	1	353		Recurrence	WITH TUMOR		47	Not Available	TCGA-32-4213	22e0c3ea-9f6d-4d73-9282-17ee4553f436	14	-17237	Not Applicable	0	357	TCGA-32-4213-D27832;TCGA-32-4213-D27831;TCGA-32-4213-D27833;TCGA-32-4213-D15679	39690c3e-a90a-4837-ad5b-b507484a97d3;865a82af-3fc7-43e0-917d-4d944cfcc0f3;cde26995-85fe-4eed-8de5-d6bdd50d364b;20a88f18-2146-46f0-8db1-6211fedf59f2	Not Available;Not Available;Not Available;Not Available	14;14;14;15	135;107;289;Not Available	130;24;155;561	Temodar;Temodar;Temodar;Avastin	Not Available;Not Available;Not Available;Not Available	12;12;12;8	Not Available;Not Available;5;04	Not Available;Not Available;Not Available;944	mg/day;mg/day;mg/day;mg	ADJUVANT;ADJUVANT;ADJUVANT;PROGRESSION	Not Applicable;Not Applicable;Not Applicable;Not Applicable	Not Available;Not Available;Not Available;04	PO;PO;PO;IV	NO;NO;NO;YES	Chemotherapy;Chemotherapy;Chemotherapy;Targeted Molecular therapy	Not Available;Not Available;Not Available;Not Available	390;130;400;3776	mg/day;mg/day;mg/day;mg	Not Available;Not Available;Not Available;Not Available	2010;2010;2010;2011	Not Available	NOT HISPANIC OR LATINO	TCGA-32-4213-F27830;TCGA-32-4213-F15678	ef1fd0b5-f7f7-4821-a897-ac6fb41c9a4e;b4a8f5a4-865a-44f5-8254-f8d965495919	14;15	Not Applicable;Not Applicable
TCGA-08-0518	MALE	330	Untreated primary (de novo) GBM	Brain	Dead	0	330			WITH TUMOR		73	Not Available	TCGA-32-4719	71bb1ef7-2bda-4478-b5b8-318f2e1bf5ac	14	-26691	330	0	330	TCGA-32-4719-D27838;TCGA-32-4719-D27839	177bd4e1-745f-44c9-802e-80d6fc30484e;462da949-9f2b-4637-906b-8d44bcda53a0	Not Available;Not Available	20;20	70;245	31;88	Temodar;Temodar	Not Available;Not Available	12;12	Not Available;6	140;380	mg/m2;mg/m2	ADJUVANT;ADJUVANT	Not Applicable;Not Applicable	Not Available;Not Available	PO;PO	NO;NO	Chemotherapy;Chemotherapy	Not Available;Not Available	75;200	mg/m2;mg/m2	Not Available;Not Available	2010;2010	Not Available	NOT HISPANIC OR LATINO	TCGA-32-4719-F27837	cdc8ba5f-9683-4ea7-9b1d-784784293d3b	14	330
TCGA-08-0520	MALE	2755	Treated primary GBM	Brain	Dead	1	1921		Progression of Disease	WITH TUMOR		39	Not Available	TCGA-02-0028	7ef0564e-d95d-4df5-969b-b204c207daea	17	-14304	2755	0	2755	TCGA-02-0028-D22263;TCGA-02-0028-D22264;TCGA-02-0028-D22266;TCGA-02-0028-D22265	1a26b01c-d85a-4b21-b938-11e16569d33b;d9dcdba1-75c3-4b39-9ce8-567b0edde452;f7885e62-8263-4af0-9b44-e157a399e22a;b56285ab-465d-42e0-83bd-dbbee7c7f914	Not Available;Not Available;Not Available;Not Available	27;12;12;12	2304;Not Available;Not Available;Not Available	1939;Not Available;Not Available;Not Available	Temozolomide;Celebrex;Xeloda;Temozolomide	Not Available;Not Available;Not Available;Not Available	3;1;1;1	12;Not Available;Not Available;Not Available	Not Available;Not Available;Not Available;Not Available	mg/m2;Not Available;Not Available;Not Available	ADJUVANT;RECURRENCE;RECURRENCE;RECURRENCE	Not Applicable;Not Applicable;Not Applicable;Not Applicable	Not Available;Not Available;Not Available;Not Available	PO;PO;PO;PO	Not Available;Not Available;Not Available;Not Available	Chemotherapy;Chemotherapy;Chemotherapy;Chemotherapy	Not Available;Not Available;Not Available;Not Available	200;Not Available;Not Available;Not Available	mg/m2;Not Available;Not Available;Not Available	Not Available;Not Available;Not Available;Not Available	2009;2010;2010;2010	Not Available	NOT HISPANIC OR LATINO	TCGA-02-0028-F22262	bd8b9f8c-4126-44d5-8c99-fea7579c4a80	17	2755
TCGA-08-0521	FEMALE	467	Untreated primary (de novo) GBM	Brain	Dead	1	160		Progression of Disease	WITH TUMOR		78	Not Available	TCGA-12-0615	141a1ef1-9be6-46d1-b445-305b222727d2	19	-28583	467	0	426	TCGA-12-0615-D23457;TCGA-12-0615-D23454;TCGA-12-0615-D23458;TCGA-12-0615-D23455;TCGA-12-0615-D23456;TCGA-12-0615-D23453	3bdfb509-fda0-43bd-8086-8ddf44a2a793;2058a9df-53e5-41ea-9f92-8fb8c1675605;fa620ada-f061-4a9f-87ac-23119ebf5d01;f2b9aca2-dd5b-4256-bcd3-0ada2dfa3c59;e1b25fc1-3ec6-47f6-9fcc-27f17452234b;0c9a0b3e-adfb-4ae8-ba6c-9c1fe3d08310	Not Available;Not Available;Not Available;Not Available;Not Available;Not Available	24;24;24;24;24;24	278;Not Available;383;172;278;28	195;Not Available;278;102;195;28	Avastin;Temodar;Avastin;Temodar;CPT-11;Gliadel wafers	Not Available;Not Available;Not Available;Not Available;Not Available;Not Available	4;4;4;4;4;4	Not Available;1;Not Available;2;2;1	Not Available;Not Available;Not Available;Not Available;Not Available;Not Available	mg;mg/m2;mg/kg;mg/m2;mg/m2;{Wafer}	PROGRESSION;ADJUVANT;PROGRESSION;ADJUVANT;PROGRESSION;ADJUVANT	Not Applicable;Not Applicable;Not Applicable;Not Applicable;Not Applicable;Not Applicable	Not Available;Not Available;Not Available;Not Available;Not Available;Not Available	Not Available;PO;Not Available;PO;IV;INTUM	NO;NO;NO;NO;NO;NO	Targeted Molecular therapy;Chemotherapy;Targeted Molecular therapy;Chemotherapy;Chemotherapy;Chemotherapy	Not Available;Not Available;Not Available;Not Available;Not Available;Not Available	10;75;10;150;125;8	mg;mg/m2;mg/kg;mg/m2;mg/m2;{Wafer}	Not Available;Not Available;Not Available;Not Available;Not Available;Not Available	2009;2009;2009;2009;2009;2009	Not Available	NOT HISPANIC OR LATINO	TCGA-12-0615-F23452	1ce4e12d-de32-4ad4-9bb7-63c51f915bb8	19	467
TCGA-08-0522	MALE	562	Untreated primary (de novo) GBM	Brain	Dead	1	272		Recurrence	WITH TUMOR		40	Not Available	TCGA-12-0820	ca261ec9-888b-47c8-8e71-5a22545d7161	27	-14878	562	0	562	TCGA-12-0820-D23691;TCGA-12-0820-D23687;TCGA-12-0820-D23692;TCGA-12-0820-D23685;TCGA-12-0820-D23689;TCGA-12-0820-D23686;TCGA-12-0820-D23684;TCGA-12-0820-D23688;TCGA-12-0820-D23690	66cb366f-3b2a-41dd-9831-7f730ca79ab2;558f8409-9d46-401f-824b-e698e4f6bc32;d4c3b301-b7b2-43ff-8d3a-17ab21661215;1e9464fa-2d93-4c9c-a8df-2a086a85abe1;367647ec-d0e6-43b8-ae89-bc95036a6d98;fd4e096c-b26f-4f4e-94a9-6bf4b5979475;0fc6b3e2-e7e7-42a5-ad49-0d4a6f55f7dd;19c83926-bc09-4deb-911f-298d25ee5d54;eb3a5380-889c-40e7-aa95-b19baef831d3	Not Available;Not Available;Not Available;Not Available;Not Available;Not Available;Not Available;Not Available;Not Available	27;27;27;27;27;27;27;27;27	0;433;341;341;543;363;272;502;543	-1;363;300;300;502;342;216;433;502	06-BG;CPT-11;06-BG;BCNU;VP-16;CPT-11;Temozolomide;CPT-11;Tamoxifen	Not Available;Not Available;Not Available;Not Available;Not Available;Not Available;Not Available;Not Available;Not Available	5;5;5;5;5;5;5;5;5	Not Available;01;Not Available;01;01;01;02;01;Not Available	Not Available;Not Available;Not Available;Not Available;Not Available;Not Available;Not Available;Not Available;Not Available	mg/m2;mg/m2;mg/m2;mg/m2;mg/m2;mg/m2;mg/m2;mg/m2;mg	ADJUVANT;PROGRESSION;PROGRESSION;PROGRESSION;PROGRESSION;PROGRESSION;ADJUVANT;PROGRESSION;PROGRESSION	Not Applicable;Not Applicable;Not Applicable;Not Applicable;Not Applicable;Not Applicable;Not Applicable;Not Applicable;Not Applicable	Not Available;Not Available;Not Available;Not Available;Not Available;Not Available;Not Available;Not Available;Not Available	IV;IV;Not Available;PO;PO;IV;PO;IV;PO	NO;NO;NO;NO;NO;NO;NO;NO;NO	Targeted Molecular therapy;Chemotherapy;Targeted Molecular therapy;Chemotherapy;Chemotherapy;Chemotherapy;Chemotherapy;Chemotherapy;Hormone Therapy	Not Available;Not Available;Not Available;Not Available;Not Available;Not Available;Not Available;Not Available;Not Available	100;350;100;13.5;62.5;300;150;400;200	mg/m2;mg/m2;mg/m2;mg/m2;mg/m2;mg/m2;mg/m2;mg/m2;mg	Not Available;Not Available;Not Available;Not Available;Not Available;Not Available;Not Available;Not Available;Not Available	2009;2009;2009;2009;2009;2009;2009;2009;2009	Not Available	NOT HISPANIC OR LATINO	TCGA-12-0820-F23683	da464f45-4854-4ed2-bcca-7c6eab383789	27	562
TCGA-08-0524	FEMALE	133	Untreated primary (de novo) GBM	Brain	Dead	1	4		Progression of Disease	WITH TUMOR		77	Not Available	TCGA-02-0333	107335ed-03d3-47ab-b70d-df40e66102ac	17	-28449	133	0	133																								Not Available	NOT HISPANIC OR LATINO	TCGA-02-0333-F22506	60247981-a61e-469d-b3db-bcfd52b1ca26	17	133
TCGA-08-0525	MALE	620	Untreated primary (de novo) GBM	Brain	Dead	0	620			WITH TUMOR		67	Not Available	TCGA-06-0124	c2651206-36c5-4f3c-a0d6-3ffc07b27a93	10	-24591	620	0	123	TCGA-06-0124-D22567	7e3259cc-0c25-4f11-9cf4-0750346e1bab	Not Available	11	Discrepancy	Discrepancy	temozolomide	Not Available	5	Not Available	Not Available	Not Available	ADJUVANT	Not Applicable	Not Available	PO	NO	Chemotherapy	Not Available	Not Available	Not Available	Not Available	2009	Not Available	NOT HISPANIC OR LATINO	TCGA-06-0124-F22566	31c5094c-9b8a-4712-b74d-e5594930129b	10	620
TCGA-08-0529	FEMALE	684	Untreated primary (de novo) GBM	Brain	Dead	1	647		Progression of Disease	WITH TUMOR		53	Not Available	TCGA-19-5956	7e70a318-3acc-42f3-8287-158a2199f0bc	3	-19591	Not Applicable	0	198	TCGA-19-5956-D25486;TCGA-19-5956-D43173;TCGA-19-5956-D43174	0c8a9763-627b-4ea0-a1ce-4f8f81b0be43;7D9F81E7-0165-42C9-843A-7D958DE2A177;69C3BFF8-BA08-408D-A17D-5DFEC97FD097	Not Available;Not Available;Not Available	3;14;14	70;70;604	51;51;202	Temodar;Avastin;Temodar	Not Available;Stable Disease;Stable Disease	6;5;5	Not Available;Not Available;Not Available	Not Available;Not Available;Not Available	Not Available;Not Available;Not Available	ADJUVANT;Not Available;Not Available	Not Applicable;Not Applicable;Not Applicable	Not Available;Not Available;Not Available	PO;Not Available;Not Available	NO;NO;NO	Chemotherapy;Chemotherapy;Chemotherapy	Not Available;Not Available;Not Available	Not Available;Not Available;Not Available	Not Available;Not Available;Not Available	Not Available;YES;NO	2011;2013;2013	Not Available	NOT HISPANIC OR LATINO	TCGA-19-5956-F25485;TCGA-19-5956-F43175	3f90cb8b-4d2d-4150-849c-4f6ff83dd56b;32EF0953-811B-42DE-99C5-10B24396EDFC	3;14	Not Applicable;684
TCGA-08-0531	FEMALE	932	Untreated primary (de novo) GBM	Brain	Alive	1	554			WITH TUMOR		72	Not Available	TCGA-06-2563	ba383ea6-c885-49f0-bddc-e00be0230a6b	22	-26643	Not Applicable	0	259	TCGA-06-2563-D22958;TCGA-06-2563-D29201;TCGA-06-2563-D29200	7b5ee14d-cec5-4300-9d8d-9354ec8fb1e5;79ad5fa0-76fe-4300-ae8f-d1e01d8acd6d;abb35d1b-d581-41b1-8453-6ddb14b1f836	Not Available;Not Available;Not Available	22;8;8	57;Not Available;931	27;934;885	Temodar;Bevacizumab;R04929097	Not Available;Not Available;Not Available	3;2;2	01;Not Available;02	75;10;20	mg;mg/kg;mg/day	ADJUVANT;PROGRESSION;PROGRESSION	Not Applicable;Not Applicable;Not Applicable	Not Available;03;02	PO;IV;PO	NO;YES;NO	Chemotherapy;Targeted Molecular therapy;Targeted Molecular therapy	Not Available;Not Available;Not Available	120;549;20	mg;mg;mg/day	Not Available;Not Available;Not Available	2010;2012;2012	Not Available	NOT HISPANIC OR LATINO	TCGA-06-2563-F22957;TCGA-06-2563-F29198	699472ad-4534-4038-bee2-9f72e9e854b8;5f929d7b-6deb-405d-9805-3086323d95f5	22;8	Not Applicable;Not Applicable
TCGA-12-0615	MALE	329	Untreated primary (de novo) GBM	Brain	Dead	1	90		Progression of Disease	WITH TUMOR		73	Not Available	TCGA-06-0158	bc316a17-9d73-4ef3-97e9-c4ac5516b75a	10	-26856	329	0	166	TCGA-06-0158-D22677	ddceed7c-1346-497b-87f2-f3c1b72f517a	Not Available	28	160	99	Carmustin	Not Available	11	2	Not Available	mg	PROGRESSION	Not Applicable	Not Available	PO	NO	Chemotherapy	Not Available	Not Available	mg	Not Available	2011	Not Available	NOT HISPANIC OR LATINO	TCGA-06-0158-F22676	980348af-488e-43d2-a6bb-49acf4f64374	10	329
TCGA-12-0616	MALE	218	Untreated primary (de novo) GBM	Brain	Alive	1	66		Recurrence	WITH TUMOR		74	Not Available	TCGA-06-0878	98e2f2ec-bdcd-490a-bf45-600e3b6c7491	25	-27319	Not Applicable	0	218	TCGA-06-0878-D22890;TCGA-06-0878-D22891;TCGA-06-0878-D22889	c9366f9a-4f85-4709-a30b-2e0cfe441d2f;0a0e15d5-0189-4f13-83c8-b0297ac6bb24;4d9eb796-2e8e-4496-ad96-598bd3e582b5	Not Available;Not Available;Not Available	24;24;24	Not Available;Not Available;53	78;78;6	Irinotecan;Avastin;Temodar	Not Available;Not Available;Not Available	4;4;4	5;5;1	Not Available;Not Available;Not Available	mg;mg;mg	ADJUVANT;ADJUVANT;PROGRESSION	Not Applicable;Not Applicable;Not Applicable	Not Available;Not Available;Not Available	IV;IV;PO	YES;YES;Not Available	Chemotherapy;Chemotherapy;Chemotherapy	Not Available;Not Available;Not Available	242;811;145	mg;mg;mg	Not Available;Not Available;Not Available	2009;2009;2009	Not Available	NOT HISPANIC OR LATINO	TCGA-06-0878-F22888	a3ced03c-8e6c-457b-a516-b8555c99f414	25	Not Applicable
TCGA-12-0618	MALE	383	Untreated primary (de novo) GBM	Brain	Dead	0	383			WITH TUMOR		56	Not Available	TCGA-32-4211	516194e7-2143-4049-be54-141f515bcee5	14	-20748	383	0	383	TCGA-32-4211-D27827;TCGA-32-4211-D27826;TCGA-32-4211-D27825	6db77e7e-7c16-4870-8a80-9179a3c3d386;3a3e8c58-3ab2-42d6-92b4-56fab58864ec;cb98caea-22bb-45f2-9292-ced22975dff8	Not Available;Not Available;Not Available	20;20;20	131;97;65	127;93;24	Temodar;Temodar;Temodar	Not Available;Not Available;Not Available	12;12;12	1;1;1	440;330;160	mg/day;mg/day;mg/day	ADJUVANT;ADJUVANT;ADJUVANT	Not Applicable;Not Applicable;Not Applicable	Not Available;Not Available;Not Available	PO;PO;PO	NO;NO;NO	Chemotherapy;Chemotherapy;Chemotherapy	Not Available;Not Available;Not Available	Not Available;Not Available;Not Available	mg/day;mg/day;mg/day	Not Available;Not Available;Not Available	2010;2010;2010	Not Available	NOT HISPANIC OR LATINO	TCGA-32-4211-F27824	44376272-9a01-4045-8786-b6c410708edc	14	383
TCGA-12-0619	MALE	320	Untreated primary (de novo) GBM	Brain	Dead	1	267		Progression of Disease	WITH TUMOR		65	Not Available	TCGA-12-0653	a7b55dae-c9b8-45c6-986f-fb1055f1c67b	14	-23952	320	0	Not Available	TCGA-12-0653-D33743;TCGA-12-0653-D33744;TCGA-12-0653-D33745;TCGA-12-0653-D33746;TCGA-12-0653-D33747;TCGA-12-0653-D33748;TCGA-12-0653-D33749	0f41a530-6b84-4bcd-96e7-11fefe6aa31a;60045ecf-1594-412e-ba97-11a24191c3e0;fa2b8930-902e-42e7-ab2e-0abe87b1c1db;5b6ab215-11fe-4093-9444-529cd1f1fac6;dd44d82e-d68f-4213-910d-c04bb08e7d5e;5691d622-6e29-414f-bce3-87fe3d6ee417;96e74b79-4a7c-4983-9c16-f1f9fb2628b7	Not Available;Not Available;Not Available;Not Available;Not Available;Not Available;Not Available	14;14;14;14;14;14;14	0;110;155;210;267;283;283	0;14;110;155;210;281;281	Gliadel Wafers;Temozolomide;CCNU;CCNU;Temozolomide;O6B6;O6B6	Not Available;Not Available;Not Available;Not Available;Not Available;Not Available;Not Available	7;7;7;7;7;7;7	Not Available;Not Available;Not Available;Not Available;Not Available;Not Available;Not Available	Not Available;Not Available;Not Available;Not Available;Not Available;Not Available;Not Available	Not Available;Not Available;Not Available;Not Available;Not Available;Not Available;Not Available	Not Available;Not Available;Not Available;Not Available;Not Available;Not Available;Not Available	Not Applicable;Not Applicable;Not Applicable;Not Applicable;Not Applicable;Not Applicable;Not Applicable	Not Available;Not Available;Not Available;Not Available;Not Available;Not Available;Not Available	Not Available;Not Available;Not Available;Not Available;Not Available;Not Available;Not Available	NO;NO;NO;NO;NO;NO;NO	Chemotherapy;Chemotherapy;Chemotherapy;Chemotherapy;Chemotherapy;Targeted Molecular therapy;Targeted Molecular therapy	Not Available;Not Available;Not Available;Not Available;Not Available;Not Available;Not Available	Not Available;Not Available;Not Available;Not Available;Not Available;Not Available;Not Available	Not Available;Not Available;Not Available;Not Available;Not Available;Not Available;Not Available	Not Available;Not Available;Not Available;Not Available;Not Available;Not Available;Not Available	2012;2012;2012;2012;2012;2012;2012	Not Available	NOT HISPANIC OR LATINO	TCGA-12-0653-F33741	8CA59B29-AC16-4198-9E36-9205A708E96B	14	320
TCGA-12-0620	MALE	537	Treated primary GBM	Brain	Dead	1	146		Recurrence	WITH TUMOR		56	Not Available	TCGA-02-0107	372a4cc6-8fc9-4157-9cdc-fe020b176249	17	-20557	537	0	537	TCGA-02-0107-D22419	9332ab3e-d1f2-49cd-9c2e-cb27c9b962ff	Not Available	27	130	100	Temozolomide	Not Available	3	1	Not Available	mg/m2	ADJUVANT	Not Applicable	Not Available	PO	Not Available	Chemotherapy	Not Available	200	mg/m2	Not Available	2009	Not Available	NOT HISPANIC OR LATINO	TCGA-02-0107-F22418	e689f645-6c1a-40cf-b995-18bb3c5764e3	17	537
TCGA-12-0657	MALE	29	Untreated primary (de novo) GBM	Brain	Dead	0	29			WITH TUMOR		49	Not Available	TCGA-14-0781	9b9654c9-5a64-4a8e-b1f0-987437e6012e	24	-17903	29	0	29	TCGA-14-0781-D25034	1fa40719-7dd6-4d7d-8df5-fc148697adeb	Not Available	24	Not Available	0	Dexamethasone	Not Available	6	Not Available	Not Available	mg	ADJUVANT	Not Applicable	Not Available	PO	NO	Hormone Therapy	Not Available	Not Available	mg	Not Available	2010	Not Available	Not Available	TCGA-14-0781-F25033	c61952e5-d947-4dbb-bf0e-fac44e88c098	24	29
TCGA-12-0662	MALE	298	Untreated primary (de novo) GBM	Brain	Dead	1	93		Progression of Disease	WITH TUMOR		46	Not Available	TCGA-08-0349	0645038d-8abe-4a79-8695-bf8824d33f67	19	-16964	298	0	231	TCGA-08-0349-D23169;TCGA-08-0349-D23166;TCGA-08-0349-D23167;TCGA-08-0349-D23168	5f6c4610-c7b3-4810-88e0-989a769bea1c;cdc59f49-d267-4427-b84c-5fd7e707cca4;b309f2d3-af1e-45cd-94c2-2e16fe14f1f8;dbf995df-b25f-4801-ba7c-d7d7fd278092	Not Available;Not Available;Not Available;Not Available	26;26;24;24	93;93;183;259	38;38;105;231	Thalidomide;Temodar;BCNU;Fenretinide	Not Available;Not Available;Not Available;Not Available	3;3;4;4	Not Available;1;02;01	Not Available;Not Available;Not Available;Not Available	mg/day;mg/m2/day;mg;mg/day	ADJUVANT;ADJUVANT;PROGRESSION;PROGRESSION	Not Applicable;Not Applicable;Not Applicable;Not Applicable	Not Available;Not Available;Not Available;Not Available	Not Available;PO;PO;PO	NO;NO;Not Available;Not Available	Targeted Molecular therapy;Chemotherapy;Chemotherapy;Chemotherapy	Not Available;Not Available;Not Available;Not Available	200;150;480;2600	mg/day;mg/m2/day;mg;mg/day	Not Available;Not Available;Not Available;Not Available	2009;2009;2009;2009	Not Available	NOT HISPANIC OR LATINO	TCGA-08-0349-F23165	30082258-00f1-4e10-a16b-e871668970b9	19	298
TCGA-12-0670	FEMALE	237	Untreated primary (de novo) GBM	Brain	Alive	0	237			WITH TUMOR		49	Not Available	TCGA-06-6389	d9cae674-1100-44a4-8c61-2f15ea1b6214	7	-18248	Not Applicable	0	237	TCGA-06-6389-D23104;TCGA-06-6389-D23105	151a43bd-744c-4f4d-863c-f54239df2896;6a338cf3-fce2-4538-addd-7ae040d1a2b4	Not Available;Not Available	7;7	73;Not Available	32;70	Temozolomide;Temozolomide	Not Available;Not Available	11;11	01;02	75;150	mg;mg	ADJUVANT;ADJUVANT	Not Applicable;Not Applicable	Not Available;Not Available	PO;PO	NO;YES	Chemotherapy;Chemotherapy	Not Available;Not Available	140;240	mg;mg	Not Available;Not Available	2011;2011	Not Available	NOT HISPANIC OR LATINO	TCGA-06-6389-F23103	fae7af66-7e0e-4443-ae20-682db37cdc86	7	Not Applicable
TCGA-12-0688	FEMALE	274	Untreated primary (de novo) GBM	Brain	Dead	1			Locoregional Disease	WITH TUMOR		57	Not Available	TCGA-06-0397	28bf7388-f041-4ff6-ba70-4dcfa05805a3	10	-20845	274	0	168	TCGA-06-0397-D22820;TCGA-06-0397-D22818;TCGA-06-0397-D22819	ed0a62e2-6479-47cb-947d-0fafc4a4e897;87eab039-c36b-4aa5-8227-79b62a5fb4ab;5d2ec807-f295-4411-b216-ec13f2d8d835	Not Available;Not Available;Not Available	29;29;29	176;176;176	126;126;126	Vincristine;Procarbazine;Lomustine	Not Available;Not Available;Not Available	11;11;11	02;02;02	Not Available;Not Available;Not Available	Not Available;Not Available;Not Available	ADJUVANT;ADJUVANT;ADJUVANT	Not Applicable;Not Applicable;Not Applicable	Not Available;Not Available;Not Available	Not Available;Not Available;Not Available	NO;NO;NO	Chemotherapy;Chemotherapy;Chemotherapy	Not Available;Not Available;Not Available	Not Available;Not Available;Not Available	Not Available;Not Available;Not Available	Not Available;Not Available;Not Available	2011;2011;2011	Not Available	NOT HISPANIC OR LATINO	TCGA-06-0397-F22817	67bce800-bdc8-4a20-917e-3622c04e0047	10	274
TCGA-12-0692	MALE	581	Untreated primary (de novo) GBM	Brain	Alive	1	443		Recurrence	WITH TUMOR		55	Not Available	TCGA-15-1446	05d5da50-52fe-4342-9c15-9ee4c1d6662e	11	-20355	Not Applicable	0	581	TCGA-15-1446-D25284	d98d9b83-5d4c-4629-9afc-bb51df4de4ea	Not Available	11	280	68	Temodar	Not Available	5	6	Not Available	Not Available	ADJUVANT	Not Applicable	Not Available	PO	NO	Chemotherapy	Not Available	Not Available	Not Available	Not Available	2009	1	Not Available	TCGA-15-1446-F25283	9da17936-e863-4823-9ead-17dc6481a1f2	11	Not Applicable
TCGA-12-0703	MALE	372	Untreated primary (de novo) GBM	Brain	Dead	1	238		Progression of Disease	WITH TUMOR		40	Not Available	TCGA-02-0317	6879e9da-dacf-48b3-8e95-760796f96a1b	17	-14636	372	0	372	TCGA-02-0317-D22476	91d4a74b-253a-403c-a8b0-d11fe903c32b	Not Available	27	176	23	anti neopastons	Not Available	3	Not Available	Not Available	Not Available	ADJUVANT	Not Applicable	Not Available	Not Available	Not Available	Chemotherapy	Not Available	Not Available	Not Available	Not Available	2009	Not Available	NOT HISPANIC OR LATINO	TCGA-02-0317-F22475	77feb920-dc16-4fe2-8830-8d395cf60a44	17	372
TCGA-12-0707	FEMALE	414	Untreated primary (de novo) GBM	Brain	Dead	0	414			WITH TUMOR		81	Not Available	TCGA-06-1804	9348e446-0e43-4210-b07e-c534980cbf62	26	-29802	414	0	414																								Not Available	NOT HISPANIC OR LATINO	TCGA-06-1804-F23101	0e063220-42b9-48d6-8341-0f36c8651eab	26	414
TCGA-12-0769	MALE	121	Untreated primary (de novo) GBM	Brain	Dead	1	91		Progression of Disease	WITH TUMOR		67	Not Available	TCGA-06-0127	f66d92ff-85ad-4c83-b127-ce34c8488040	10	-24502	121	0	109	TCGA-06-0127-D22579	b1c20d80-9871-47e2-b6ee-f09d529ffc0e	Not Available	7	64	21	Temozolomide	Not Available	12	1	75	mg	ADJUVANT	Not Applicable	Not Available	PO	NO	Chemotherapy	Not Available	Not Available	mg	Not Available	2011	Not Available	NOT HISPANIC OR LATINO	TCGA-06-0127-F22578	fb108f86-6715-4b56-a8d4-cbb037c009f2	10	121
TCGA-12-0772	MALE	235	Untreated primary (de novo) GBM	Brain	Dead	0	235			WITH TUMOR		69	Not Available	TCGA-08-0511	13480f06-32ee-48b5-a729-a963a7979b90	19	-25300	235	0	235	TCGA-08-0511-D23294	f89ba681-e3e2-4dbf-8ff3-dcdccbff547a	Not Available	24	Not Available	Not Available	CCNU	Not Available	4	Not Available	Not Available	mg	ADJUVANT	Not Applicable	Not Available	PO	Not Available	Chemotherapy	Not Available	210	mg	Not Available	2009	Not Available	NOT HISPANIC OR LATINO	TCGA-08-0511-F23293	c5a5a509-148d-47b4-b97f-c4a903d641ef	19	235
TCGA-12-0775	FEMALE	159	Untreated primary (de novo) GBM	Brain	Dead	1	85		Progression of Disease	WITH TUMOR		64	Not Available	TCGA-06-6388	7eb1d526-923d-4b31-b8be-27d83b3dd025	8	-23519	159	0	120	TCGA-06-6388-D23050;TCGA-06-6388-D23049;TCGA-06-6388-D23052;TCGA-06-6388-D23051	4e557935-d022-4902-98f5-35168f1da2ed;1b7d279a-bb50-4948-9b49-ee2945cabdb4;4a6a6055-2813-4c5f-bae7-1ab2d39d8109;ea4254ea-d4f3-4c4d-856a-85bdc90b1b89	Not Available;Not Available;Not Available;Not Available	8;8;8;8	63;79;120;Not Available	21;79;120;120	Temozolomide;Temozolomide;Bevacizumab;Temozolomide	Not Available;Not Available;Not Available;Not Available	8;8;8;8	01;01;Not Available;01	75;150;10;75	mg;mg;mg;mg	ADJUVANT;ADJUVANT;PROGRESSION;PROGRESSION	Not Applicable;Not Applicable;Not Applicable;Not Applicable	Not Available;Not Available;Not Available;Not Available	PO;PO;IV;PO	NO;NO;NO;YES	Chemotherapy;Chemotherapy;Targeted Molecular therapy;Chemotherapy	Not Available;Not Available;Not Available;Not Available	125;300;886;150	mg;mg;mg;mg	Not Available;Not Available;Not Available;Not Available	2011;2011;2011;2011	Not Available	NOT HISPANIC OR LATINO	TCGA-06-6388-F23048	6ec0ecc4-591f-4a0f-875e-2b17dc4b1137	8	159
TCGA-12-0776	MALE	466	Untreated primary (de novo) GBM	Brain	Dead	1	81		Recurrence	WITH TUMOR		61	Not Available	TCGA-06-1802	13d12179-3182-4f41-85a2-90fd50e51480	19	-22537	Not Applicable	0	240	TCGA-06-1802-D18607;TCGA-06-1802-D18609;TCGA-06-1802-D18608	70f12cb8-cbb9-4afe-b0ba-826006b5e630;c0e3d606-6893-489b-9ebd-073dcd047936;403327ca-3505-4398-96b3-bea1034a856d	Not Available;Not Available;Not Available	16;16;16	380;429;436	97;429;97	Irinotecan;Temozolomide;Bevacizumab	Not Available;Not Available;Not Available	11;11;11	10;01;11	125;75;10	mg/m2;mg/m2;mg/kg	PROGRESSION;PROGRESSION;PROGRESSION	Not Applicable;Not Applicable;Not Applicable	02;03;02	IV;PO;IV	NO;NO;NO	Chemotherapy;Chemotherapy;Chemotherapy	Not Available;Not Available;Not Available	646;140;845	mg;mg;mg	Not Available;Not Available;Not Available	2011;2011;2011	Not Available	NOT HISPANIC OR LATINO	TCGA-06-1802-F22931;TCGA-06-1802-F18612	c8de8bd9-5585-440a-93d7-ec0563545fc9;98c61bf7-b275-4907-a3ee-710d41493ec7	19;16	Not Applicable;466
TCGA-12-0778	FEMALE	448	Untreated primary (de novo) GBM	Brain	Dead	1	398		Progression of Disease	WITH TUMOR		36	Not Available	TCGA-12-0616	edcfac32-adb4-4fe7-86a0-309d3c6430e5	12	-13451	448	0	439	TCGA-12-0616-D23463;TCGA-12-0616-D23469;TCGA-12-0616-D23462;TCGA-12-0616-D23468;TCGA-12-0616-D23467;TCGA-12-0616-D23464;TCGA-12-0616-D23466;TCGA-12-0616-D23465	20cdff4b-2072-4629-b3e9-444c7c37f6a8;17f27132-83fb-4825-8002-27cb5a843d24;5c7b6bc7-c0fe-45da-aa96-54bbe7e105c2;62e266bb-9683-49f3-b4cf-cfae84421be5;1fb698c8-dfdb-4a63-8150-bba466ed72c4;e1cbbbf7-ee6a-4d6b-ab2d-625738905bce;2fe8013b-55c0-4817-a832-628f5eb96d5b;04a3ed4c-d254-4846-8eb5-032b75040d66	Not Available;Not Available;Not Available;Not Available;Not Available;Not Available;Not Available;Not Available	26;26;26;26;26;24;24;24	433;433;348;433;348;75;407;259	407;407;260;407;260;29;362;106	Hydroxyurea;Rad001;CPT-11;Gleevac;Avastin;Temozolamide;Temozolomide;Temozolamide	Not Available;Not Available;Not Available;Not Available;Not Available;Not Available;Not Available;Not Available	3;3;3;3;3;4;4;4	2;Not Available;2;Not Available;Not Available;1;2;4	Not Available;Not Available;Not Available;Not Available;Not Available;Not Available;Not Available;Not Available	mg;mg;mg/m2;mg;mg/kg;mg/m2;mg/m2;mg/m2	PROGRESSION;PROGRESSION;ADJUVANT;PROGRESSION;ADJUVANT;ADJUVANT;ADJUVANT;ADJUVANT	Not Applicable;Not Applicable;Not Applicable;Not Applicable;Not Applicable;Not Applicable;Not Applicable;Not Applicable	Not Available;Not Available;Not Available;Not Available;Not Available;Not Available;Not Available;Not Available	PO;Not Available;IV;Not Available;Not Available;PO;PO;PO	NO;NO;NO;NO;NO;NO;NO;NO	Chemotherapy;Targeted Molecular therapy;Chemotherapy;Targeted Molecular therapy;Targeted Molecular therapy;Chemotherapy;Chemotherapy;Chemotherapy	Not Available;Not Available;Not Available;Not Available;Not Available;Not Available;Not Available;Not Available	1000;2.5;340;700;10;75;200;200	mg;mg;mg/m2;mg;mg/kg;mg/m2;mg/m2;mg/m2	Not Available;Not Available;Not Available;Not Available;Not Available;Not Available;Not Available;Not Available	2009;2009;2009;2009;2009;2009;2009;2009	Not Available	NOT HISPANIC OR LATINO	TCGA-12-0616-F23461	eab68bdd-1008-42e4-a984-9243bb5244f6	12	448
TCGA-12-0780	MALE		Untreated primary (de novo) GBM	Brain		0				Not Available		59	Not Available	TCGA-28-2499	d88b35a3-a291-457a-b15b-a314859b25c5	17	-21838	Not Applicable	0	95																								Not Available	Not Available
TCGA-12-0818	MALE	625	Glioblastoma Multiforme (GBM)	Brain	Dead	1	369		Recurrence	Unknown		55	Not Available	TCGA-RR-A6KC	50D1D4AF-7D62-4C48-88C1-890BB2370353	23	-20302	625	0	Not Available																								Unknown	NOT HISPANIC OR LATINO
TCGA-12-0819	FEMALE	326	Untreated primary (de novo) GBM	Brain	Dead	1	239		Progression of Disease	WITH TUMOR		48	Not Available	TCGA-02-0038	fcce7f31-a392-4177-8dca-cfbe6e73fc2e	17	-17749	326	0	326	TCGA-02-0038-D22278	6ea926e4-df08-42ec-ade3-7652d154e9d7	Not Available	6	174	113	Tanceva	Not Available	4	2	Not Available	mg/day	ADJUVANT	Not Applicable	Not Available	PO	NO	Chemotherapy	Not Available	150	mg/day	Not Available	2009	Not Available	NOT HISPANIC OR LATINO	TCGA-02-0038-F22277	3446b421-cd18-40bc-9d08-388fd12b78c4	17	326
TCGA-12-0820	MALE	86	Untreated primary (de novo) GBM	Brain	Dead	1	32		Progression of Disease	WITH TUMOR		54	Not Available	TCGA-02-0033	fc5ad666-d67a-4a5c-8e4e-1c8d099e9f85	17	-20070	86	0	86																								Not Available	Not Available	TCGA-02-0033-F22269	ec92c9ed-fa91-4705-b059-e99eddec2117	17	86
TCGA-12-0821	MALE	828	Untreated primary (de novo) GBM	Brain	Dead	1	531		Recurrence	WITH TUMOR		69	Not Available	TCGA-06-0187	149be735-d5db-43b6-80b7-d40e3a84500b	10	-25318	828	0	801																								Not Available	NOT HISPANIC OR LATINO	TCGA-06-0187-F22730	9a00fe6b-7cf2-4ea6-a052-cc9306d16dba	10	828
TCGA-12-0822	MALE	592	Glioblastoma Multiforme (GBM)	Brain	Dead	0	592			WITH TUMOR		45	Not Available	TCGA-06-0150	f2cef0e2-fece-4499-9f99-c5719aff8b5a	12	-16442	592	0	Not Available	TCGA-06-0150-D40099;TCGA-06-0150-D40100;TCGA-06-0150-D40102	D3590881-5B0B-47A0-AFC0-CCB49F8E5E1D;01A5865D-4395-4BDD-9BD2-941879FAB640;BC761489-0EA6-4B2F-BBC9-A363E881AC5F	Not Available;Not Available;Not Available	12;12;12	Not Available;Not Available;Not Available	Not Available;335;495	Taxol;Carmustine;Procarbazine	Not Available;Not Available;Not Available	2;2;2	Not Available;Not Available;Not Available	Not Available;Not Available;Not Available	Not Available;Not Available;Not Available	Not Available;Not Available;Not Available	Not Applicable;Not Applicable;Not Applicable	Not Available;Not Available;Not Available	Not Available;Not Available;Not Available	NO;NO;NO	Chemotherapy;Chemotherapy;Chemotherapy	Not Available;Not Available;Not Available	Not Available;Not Available;Not Available	Not Available;Not Available;Not Available	Not Available;Not Available;Not Available	2013;2013;2013	Not Available	NOT HISPANIC OR LATINO
TCGA-12-0827	MALE	771	Untreated primary (de novo) GBM	Brain	Dead	1	482		Progression of Disease	WITH TUMOR		49	Not Available	TCGA-06-0132	9ad6c241-ccc5-4532-a6ac-098271b13b5f	5	-18125	771	0	570																								Not Available	NOT HISPANIC OR LATINO	TCGA-06-0132-F22600	faff36fe-7c0e-4f7f-8f48-e8a01c9e58b9	5	771
TCGA-12-0828	FEMALE	300	Untreated primary (de novo) GBM	Brain	Dead	1	176		Progression of Disease	WITH TUMOR		59	Not Available	TCGA-27-1832	dd76930a-1678-4b70-9864-730534174d41	2	-21678	300	0	0	TCGA-27-1832-D26922;TCGA-27-1832-D26923;TCGA-27-1832-D26921	51f6e02f-ae84-4db3-8db6-d541fe241ba2;a5790756-374e-419e-ba5e-c3bfde4ff05b;f341ad9e-47e3-4d8b-8ea7-fa1b2172b296	Not Available;Not Available;Not Available	2;2;2	207;300;207	207;0;23	Temozolomide;Dexamethasone;Temozolomide	Not Available;Not Available;Not Available	10;10;10	01;Not Available;3	Not Available;Not Available;Not Available	mg;mg/day;mg	ADJUVANT;ADJUVANT;ADJUVANT	Not Applicable;Not Applicable;Not Applicable	Not Available;Not Available;Not Available	PO;Not Available;PO	NO;NO;NO	Chemotherapy;Hormone Therapy;Chemotherapy	Not Available;Not Available;Not Available	1200;8;3600	mg;mg/day;mg	Not Available;Not Available;Not Available	2009;2009;2009	0	NOT HISPANIC OR LATINO	TCGA-27-1832-F26920	8bee2933-5e9c-496e-a4a0-9198eda37aa8	2	300
TCGA-12-0829	MALE	231	Untreated primary (de novo) GBM	Brain	Dead	0	231			WITH TUMOR		58	Not Available	TCGA-12-1090	aef8439b-2797-4c3a-b822-fcf640d200f6	17	-21377	231	0	190	TCGA-12-1090-D23369;TCGA-12-1090-D23368;TCGA-12-1090-D23370	035f7a27-682b-4d08-8515-99906bd52613;3947e17f-e6f4-465d-9c1a-7974f42740bb;d21ccf58-f63c-4d00-9f29-1f59bfba146a	Not Available;Not Available;Not Available	17;17;17	191;46;191	126;46;126	Thalidomide;Gliadel Waters;Cyclophosphamide	Not Available;Not Available;Not Available	3;3;3	02;01;02	Not Available;Not Available;Not Available	mg;{Wafer};mg	PROGRESSION;ADJUVANT;PROGRESSION	Not Applicable;Not Applicable;Not Applicable	Not Available;Not Available;Not Available	PO;INTUM;PO	Not Available;Not Available;Not Available	Chemotherapy;Chemotherapy;Chemotherapy	Not Available;Not Available;Not Available	800;8;100	mg;{Wafer};mg	Not Available;Not Available;Not Available	2009;2009;2009	Not Available	NOT HISPANIC OR LATINO	TCGA-12-1090-F23367	53a8c655-d776-4cfd-9158-166dcbba9bf6	17	231
TCGA-12-1088	MALE	134	Untreated primary (de novo) GBM	Brain	Dead	0	134			WITH TUMOR		69	Not Available	TCGA-08-0373	0cf6c734-74c3-4fb5-ac4b-72967edd6ee7	19	-25274	134	0	134																								Not Available	Not Available
TCGA-12-1089	MALE	114	Glioblastoma Multiforme (GBM)	Brain	Dead	0	114			WITH TUMOR		73	Not Available	TCGA-76-6660	47fd9c51-298c-41ad-9996-135c8a03d691	26	-26913	114	0	Not Available																								Not Available	NOT HISPANIC OR LATINO	TCGA-76-6660-F71538	0A1A0AD2-1620-4383-91BB-6287ED419CEE	26	114
TCGA-12-1091	MALE	693	Untreated primary (de novo) GBM	Brain	Alive	0	693			TUMOR FREE		82	Not Available	TCGA-32-2634	1030a6b9-0df8-4d60-b69f-2a36e630a6ad	30	-29964	Not Applicable	0	270	TCGA-32-2634-D27802;TCGA-32-2634-D27801;TCGA-32-2634-D27803	1b38b4c7-7cc1-4d36-8d39-ab4e7d546337;add3771c-2c0e-4ab7-84bc-df8f62747058;490e02e6-76ed-4669-a268-f1f558371b0d	Not Available;Not Available;Not Available	30;30;16	0;59;Not Available	0;17;108	Gliadel Wafer;Temodar;Temodar	Not Available;Not Available;Not Available	7;7;9	Not Available;Not Available;11	Not Available;200;200	{Wafer};mg;mg	Not Available;ADJUVANT;OTHER, SPECIFY IN NOTES	Not Applicable;Not Applicable;Maintainence	Not Available;Not Available;Not Available	Other (specify below);PO;PO	NO;YES;YES	Chemotherapy;Chemotherapy;Chemotherapy	Not Available;Not Available;Not Available	Not Available;160;Not Available	{Wafer};mg;mg	Not Available;Not Available;Not Available	2010;2010;2010	1	NOT HISPANIC OR LATINO	TCGA-32-2634-F27800;TCGA-32-2634-F15676	85b17bb1-bf71-4d2a-87a8-f99df83fdfca;6cf975ef-34a0-45b4-b482-3b121f008ad9	30;15	Not Applicable;Not Applicable
TCGA-12-1093	MALE	459	Untreated primary (de novo) GBM	Brain	Dead	1	89		Progression of Disease	WITH TUMOR		43	Not Available	TCGA-02-0051	74860388-fcc1-4356-84a5-ee88af9324d3	16	-15983	459	0	459																								Not Available	NOT HISPANIC OR LATINO	TCGA-02-0051-F22297	d7bcbf89-aa01-488b-91c8-661ab433e4e3	16	459
TCGA-12-1094	FEMALE	291	Untreated primary (de novo) GBM	Brain	Dead	1	21		Recurrence	WITH TUMOR		68	Not Available	TCGA-02-0059	facdfdaa-cd26-47f0-97f4-51731bdb5566	16	-25097	291	0	291																								Not Available	NOT HISPANIC OR LATINO	TCGA-02-0059-F22325	ed77071f-c2cd-4a7a-9b8a-99f4d438f68c	16	291
TCGA-12-1095	MALE	181	Untreated primary (de novo) GBM	Brain	Alive	1	79		Recurrence	WITH TUMOR		81	Not Available	TCGA-19-1387	2f8b698a-cbd0-4cab-a814-dc683e0e9305	18	-29892	Not Applicable	0	181	TCGA-19-1387-D25380	3877b4a8-5327-42fe-bdde-8b1d4625b419	Not Available	18	58	19	Temozolomide	Not Available	9	1	Not Available	mg	OTHER, SPECIFY IN NOTES	Concurrent	Not Available	PO	NO	Chemotherapy	Not Available	5600	mg	Not Available	2009	Not Available	NOT HISPANIC OR LATINO	TCGA-19-1387-F25379	58db1ccf-8ad5-4b5a-9fec-991739344535	18	Not Applicable
TCGA-12-1096	MALE	2126	Untreated primary (de novo) GBM	Brain	Dead	1	1276			TUMOR FREE		63	Not Available	TCGA-06-0184	1f48f010-98fe-4b5a-b96a-14fb25eff23f	10	-23317	Not Applicable	0	1228	TCGA-06-0184-D19259;TCGA-06-0184-D19260;TCGA-06-0184-D19258	68848ab7-30f8-4275-85bc-f5512ae68d7e;e685e22a-4693-4d7a-b168-f0cd86a7b3b4;502b5c3b-1207-4781-8f35-ef3d0e1b8190	Not Available;Not Available;Not Available	30;30;30	670;1646;72	93;1311;23	Temozolomide;Temozolomide;Temozolomide	Not Available;Not Available;Not Available	11;11;11	22;12;01	200;75;75	mg/m2;mg/m2;mg/m2	ADJUVANT;PROGRESSION;ADJUVANT	Not Applicable;Not Applicable;Not Applicable	01;02;01	PO;PO;PO	NO;NO;NO	Chemotherapy;Chemotherapy;Chemotherapy	Not Available;Not Available;Not Available	440;160;150	mg;mg;mg	Not Available;Not Available;Not Available	2011;2011;2011	Not Available	NOT HISPANIC OR LATINO	TCGA-06-0184-F22726;TCGA-06-0184-F19255	ee1cc405-4efb-400f-abc5-d19d7ec6f406;fe6f8edc-1949-4819-905c-d1b0705f4e44	10;30	Not Applicable;2126
TCGA-12-1099	FEMALE	108	Untreated primary (de novo) GBM	Brain	Dead	0	108			WITH TUMOR		72	Not Available	TCGA-06-5410	884f867b-4a8b-4b67-8fe4-ab3f068be84e	25	-26395	108	0	108																								Not Available	NOT HISPANIC OR LATINO	TCGA-06-5410-F22997	5f781663-d2ba-4d41-b378-d8c565d01383	25	108
TCGA-12-1598	MALE	762	Untreated primary (de novo) GBM	Brain	Alive	1	762		Recurrence	WITH TUMOR		70	Not Available	TCGA-02-0070	863c285c-5b87-42b9-b8b3-1ae832a6ded3	16	-25916	Not Applicable	0	762	TCGA-02-0070-D22351	e2ca146d-2379-4643-9f88-5d7c37b077e9	Not Available	1	57	10	Temozolomide	Not Available	4	1	Not Available	mg/m2/day	ADJUVANT	Not Applicable	Not Available	PO	NO	Chemotherapy	Not Available	75	mg/m2/day	Not Available	2009	Not Available	NOT HISPANIC OR LATINO	TCGA-02-0070-F22350	c832b62e-e85a-4cbf-975b-68b45fcb73a5	16	Not Applicable
TCGA-12-1599	FEMALE	539	Glioblastoma Multiforme (GBM)	Brain	Alive	1	188		Progression of Disease	WITH TUMOR		30	Not Available	TCGA-06-A7TL	0CA72EBD-FF33-45B8-A97C-3F1435603D71	5	-11297	Not Applicable	0	165	TCGA-06-A7TL-D56408;TCGA-06-A7TL-D56410;TCGA-06-A7TL-D56411;TCGA-06-A7TL-D71296;TCGA-06-A7TL-D71297	A8EF3A75-75D1-4CBC-83EE-9C71A567BDF3;C6CE2D4E-6AE6-40C9-A7AC-51D2F86BB862;A822C259-3F22-40FB-AF6A-4E717693D06D;B4B339D1-0D47-4536-938B-F6839B1430DB;37A5DE3D-543B-43E1-9AF8-1A8FEC73BFC8	Chemotherapy;Targeted Molecular Therapy;Chemotherapy;Not Available;Not Available	5;5;5;24;24	71;Not Available;Not Available;Not Available;Not Available	25;25;103;209;209	Temozolomide;Plexxikon PLX3397;Temozolomide;Lomustine;Procarbazine	Stable Disease;Stable Disease;Stable Disease;Discrepancy;Discrepancy	2;2;2;3;3	Not Available;Not Available;Not Available;Not Available;Not Available	Not Available;Not Available;Not Available;Not Available;Not Available	Not Available;Not Available;Not Available;Not Available;Not Available	Not Available;Not Available;Not Available;Not Available;Not Available	Not Applicable;Not Applicable;Not Applicable;Not Applicable;Not Applicable	Not Available;Not Available;Not Available;Not Available;Not Available	Not Available;Not Available;Not Available;Not Available;Not Available	NO;YES;YES;YES;YES	Chemotherapy;Not Available;Not Available;Chemotherapy;Chemotherapy	Not Available;Not Available;Not Available;Not Available;Not Available	Not Available;Not Available;Not Available;Not Available;Not Available	Not Available;Not Available;Not Available;Not Available;Not Available	YES;YES;YES;NO;NO	2014;2014;2014;2015;2015	Not Evaluated	NOT HISPANIC OR LATINO	TCGA-06-A7TL-F71295	E8742600-1875-4D8F-88DC-8022FE001BB6	24	Not Applicable
TCGA-12-1602	MALE	164	Untreated primary (de novo) GBM	Brain	Dead	0	164			WITH TUMOR		58	Not Available	TCGA-06-6390	3ed101b5-0007-4957-a25d-4cf43bde08b6	7	-21328	164	0	164	TCGA-06-6390-D23109;TCGA-06-6390-D23110	5a73c484-726c-40fb-8816-2bbd38c654b6;e6240190-b034-4d4b-b1e5-82645391000c	Not Available;Not Available	7;7	69;96	22;96	Temozolomide;Temozolomide	Not Available;Not Available	11;11	01;01	Not Available;Not Available	mg;mg	ADJUVANT;ADJUVANT	Not Applicable;Not Applicable	Not Available;Not Available	PO;IV	NO;NO	Chemotherapy;Chemotherapy	Not Available;Not Available	Not Available;Not Available	mg;mg	Not Available;Not Available	2011;2011	Not Available	NOT HISPANIC OR LATINO	TCGA-06-6390-F23108	4d62649f-5e62-4838-a8c8-3f6977768c03	7	164
TCGA-12-3644	MALE	62	Untreated primary (de novo) GBM	Brain	Dead	0	62			Not Available		67	Not Available	TCGA-14-0867	5c890137-e03c-4897-8af4-02aafa2fdb70	19	-24815	62	0	62	TCGA-14-0867-D25097	407fa4a7-c589-43e9-83e9-fb8d9312c09c	Not Available	24	15	0	Dexamethasone	Not Available	4	Not Available	Not Available	mg/day	ADJUVANT	Not Applicable	Not Available	Not Available	NO	Hormone Therapy	Not Available	24	mg/day	Not Available	2009	Not Available	Not Available	TCGA-14-0867-F25096	e12e0741-fd87-4088-b38d-a64b01ca1597	19	62
TCGA-12-3648	FEMALE	1818	Untreated primary (de novo) GBM	Brain	Dead	1	1142		Progression of Disease	WITH TUMOR		47	Not Available	TCGA-12-3644	f6c6e2c9-a3d6-4b81-a421-04ffef6b8744	18	-17468	1818	0	1807	TCGA-12-3644-D23782;TCGA-12-3644-D23800;TCGA-12-3644-D23805;TCGA-12-3644-D23787;TCGA-12-3644-D23804;TCGA-12-3644-D23789;TCGA-12-3644-D23798;TCGA-12-3644-D23795;TCGA-12-3644-D23783;TCGA-12-3644-D23788;TCGA-12-3644-D23792;TCGA-12-3644-D23806;TCGA-12-3644-D23794;TCGA-12-3644-D23802;TCGA-12-3644-D23808;TCGA-12-3644-D23803;TCGA-12-3644-D23786;TCGA-12-3644-D23797;TCGA-12-3644-D23799;TCGA-12-3644-D23785…	6920cecb-924c-4d33-968f-be24c1f32dd6;f6d74136-fd65-4e91-ae32-dc3364c3c7c2;63b3fd1c-3e08-4f33-ad48-c6da51c84fe9;0b9da5b6-4d79-4e48-99f4-e6923f3d2b2d;22cebc8f-829f-4a60-9b3f-98acd4f00ec2;cc42c290-fa86-4ad5-b0a0-c6db17608271;3d4e6f17-20f9-48b3-9cd4-45e0fc5fc0c5;9565f844-587f-4989-bb40-4a3abd3a2921;0e157e59-e867-420c-9dd5-3a6b49c3a65a;419ba5be-e8c0-4fe8-9462-3576f6a42791;a8aa8cd6-160d-4545-b66d-5191e…	Not Available;Not Available;Not Available;Not Available;Not Available;Not Available;Not Available;Not Available;Not Available;Not Available;Not Available;Not Available;Not Available;Not Available;Not Available;Not Available;Not Available;Not Available;Not Available;Not Available;Not Available;Not Available;Not Available;Not Available;Not Available;Not Available;Not Available;Not Available	18;18;18;18;18;18;18;18;18;18;18;18;18;18;18;18;18;18;18;18;18;18;18;18;18;18;18;18	119;1611;1722;1180;1639;1611;1611;1154;179;1583;1722;1722;1030;1639;1806;1639;1142;1583;1611;891;1722;1154;37;1639;1030;1639;486;1722	72;1583;1639;1142;1611;1583;1583;1150;134;1194;1639;1639;891;1611;1765;1611;1030;1194;1583;861;1639;1150;37;1611;891;1611;179;1639	Temodar;Avastin;Avastin;Temodar;Accutane;Hydroxyuerea;Rapamycin;06BG;CCNU;CPT 11;Temodar;Acctuane;Rapamycin;Tarceva;Avastin;Avastin;Temodar;Avastin;Tarceva;Temodar;CPT 11;06BG;Gliadel Wafer;Hydroxyurea;Tarceva;Rapamycin;Temodar;Chloroquine	Not Available;Not Available;Not Available;Not Available;Not Available;Not Available;Not Available;Not Available;Not Available;Not Available;Not Available;Not Available;Not Available;Not Available;Not Available;Not Available;Not Available;Not Available;Not Available;Not Available;Not Available;Not Available;Not Available;Not Available;Not Available;Not Available;Not Available;Not Available	6;6;6;6;6;6;6;6;6;6;6;6;6;6;6;6;6;6;6;6;6;6;6;6;6;6;6;6	02;Not Available;Not Available;1;Not Available;1;Not Available;Not Available;1;09;03;Not Available;Not Available;Not Available;Not Available;Not Available;07;Not Available;Not Available;1;3;Not Available;01;1;Not Available;Not Available;10;Not Available	200;10;10;75;80;500;5;120;110;125;150;80;5;150;10;10;50;10;150;200;125;30;8;500;150;5;200;500	mg;mg;mg;mg;mg;mg;mg;mg;mg;mg;mg;mg;mg;mg;mg;mg;mg;mg;mg;mg;mg;mg;{Wafer};mg;mg;mg;mg;mg	ADJUVANT;RECURRENCE;RECURRENCE;RECURRENCE;RECURRENCE;RECURRENCE;RECURRENCE;RECURRENCE;ADJUVANT;RECURRENCE;RECURRENCE;RECURRENCE;RECURRENCE;RECURRENCE;RECURRENCE;RECURRENCE;RECURRENCE;RECURRENCE;RECURRENCE;RECURRENCE;RECURRENCE;RECURRENCE;ADJUVANT;RECURRENCE;RECURRENCE;RECURRENCE;ADJUVANT;RECURRENCE	Not Applicable;Not Applicable;Not Applicable;Not Applicable;Not Applicable;Not Applicable;Not Applicable;Not Applicable;Not Applicable;Not Applicable;Not Applicable;Not Applicable;Not Applicable;Not Applicable;Not Applicable;Not Applicable;Not Applicable;Not Applicable;Not Applicable;Not Applicable;Not Applicable;Not Applicable;Not Applicable;Not Applicable;Not Applicable;Not Applicable;Not Appli…	Not Available;Not Available;Not Available;Not Available;Not Available;Not Available;Not Available;Not Available;Not Available;Not Available;Not Available;Not Available;Not Available;Not Available;Not Available;Not Available;Not Available;Not Available;Not Available;Not Available;Not Available;Not Available;Not Available;Not Available;Not Available;Not Available;Not Available;Not Available	PO;IV;IV;PO;PO;PO;PO;IV;PO;IV;PO;PO;PO;PO;IV;IV;PO;IV;PO;PO;IV;IV;INTUM;PO;PO;PO;PO;PO	NO;NO;NO;NO;NO;NO;NO;NO;NO;NO;NO;NO;NO;NO;NO;NO;NO;NO;NO;NO;NO;NO;NO;NO;NO;NO;NO;NO	Chemotherapy;Targeted Molecular therapy;Targeted Molecular therapy;Chemotherapy;Targeted Molecular therapy;Chemotherapy;Targeted Molecular therapy;Targeted Molecular therapy;Chemotherapy;Chemotherapy;Chemotherapy;Targeted Molecular therapy;Targeted Molecular therapy;Targeted Molecular therapy;Targeted Molecular therapy;Targeted Molecular therapy;Chemotherapy;Targeted Molecular therapy;Targeted Mo…	Not Available;Not Available;Not Available;Not Available;Not Available;Not Available;Not Available;Not Available;Not Available;Not Available;Not Available;Not Available;Not Available;Not Available;Not Available;Not Available;Not Available;Not Available;Not Available;Not Available;Not Available;Not Available;Not Available;Not Available;Not Available;Not Available;Not Available;Not Available	3200;1400;4200;3500;1680;14000;140;600;190;5400;1825;1680;700;4200;2100;1400;10080;18900;4200;1700;1200;250;61.6;14000;21000;140;17000;21000	mg;mg;mg;mg;mg;mg;mg;mg;mg;mg;mg;mg;mg;mg;mg;mg;mg;mg;mg;mg;mg;mg;{Wafer};mg;mg;mg;mg;mg	Not Available;Not Available;Not Available;Not Available;Not Available;Not Available;Not Available;Not Available;Not Available;Not Available;Not Available;Not Available;Not Available;Not Available;Not Available;Not Available;Not Available;Not Available;Not Available;Not Available;Not Available;Not Available;Not Available;Not Available;Not Available;Not Available;Not Available;Not Available	2010;2010;2010;2010;2010;2010;2010;2010;2010;2010;2010;2010;2010;2010;2010;2010;2010;2010;2010;2010;2010;2010;2010;2010;2010;2010;2010;2010	Not Available	NOT HISPANIC OR LATINO	TCGA-12-3644-F23780	b05e5d91-8af0-4e8b-9170-be873e8adcfe	18	1818
TCGA-12-3649	FEMALE	64	Untreated primary (de novo) GBM	Brain	Dead	0	64			WITH TUMOR		73	Not Available	TCGA-06-0649	66f3c936-272e-4a1e-8567-f609af411329	8	-26796	64	0	62																								Not Available	NOT HISPANIC OR LATINO	TCGA-06-0649-F22861	bd0147c4-8bda-4407-9021-d854d4defb59	8	64
TCGA-12-3650	FEMALE	543	Untreated primary (de novo) GBM	Brain	Dead	1	140		Recurrence	WITH TUMOR		58	Not Available	TCGA-14-1823	a515cf2d-e918-4958-9bf6-e611b425a97e	1	-21384	543	0	543	TCGA-14-1823-D25209;TCGA-14-1823-D25211;TCGA-14-1823-D25208;TCGA-14-1823-D25213;TCGA-14-1823-D25210;TCGA-14-1823-D25212	497f874d-9a15-4bba-a92c-5fb30dc5c8c5;8aeb5e41-29fe-4927-b642-57a663284ce4;ed86c9b7-dd08-4e44-8640-ab68b0cc5aac;013524ad-d67f-442b-9e30-786a97a0a844;cc7fead6-2362-4d18-8365-789dd481e745;ddb76e62-002b-4cd0-ba5d-0a23fca25385	Not Available;Not Available;Not Available;Not Available;Not Available;Not Available	1;1;1;1;1;1	Not Available;Not Available;450;478;450;Not Available	0;0;20;378;20;140	Gliadel Wafers;Dexamethasone;Temodar;Avastin;Temodar;Dexamethasone	Not Available;Not Available;Not Available;Not Available;Not Available;Not Available	9;9;9;9;9;9	Not Available;Not Available;12;Not Available;12;Not Available	Not Available;Not Available;Not Available;Not Available;Not Available;Not Available	{Wafer};Not Available;mg;mg;Not Available;Not Available	ADJUVANT;ADJUVANT;ADJUVANT;PROGRESSION;PROGRESSION;PROGRESSION	Not Applicable;Not Applicable;Not Applicable;Not Applicable;Not Applicable;Not Applicable	Not Available;Not Available;Not Available;Not Available;Not Available;Not Available	Other (specify below);Not Available;PO;Not Available;PO;Not Available	NO;NO;NO;NO;NO;NO	Chemotherapy;Hormone Therapy;Chemotherapy;Targeted Molecular therapy;Chemotherapy;Hormone Therapy	Not Available;Not Available;Not Available;Not Available;Not Available;Not Available	8;Not Available;11150;6400;Not Available;Not Available	{Wafer};Not Available;mg;mg;Not Available;Not Available	Not Available;Not Available;Not Available;Not Available;Not Available;Not Available	2009;2009;2009;2009;2009;2009	Not Available	Not Available	TCGA-14-1823-F25207	fc641466-ff3b-4243-be5d-714440390398	1	543
TCGA-12-3651	MALE	519	Untreated primary (de novo) GBM	Brain	Dead	1	458		Progression of Disease	WITH TUMOR		63	Not Available	TCGA-76-6282	c472482e-225d-4ab0-8ba5-b659e7ff3e89	21	-23323	519	0	519	TCGA-76-6282-D28567;TCGA-76-6282-D28566	eb32e1d0-919c-4062-a67b-bcc714d944c7;20576251-852f-4915-a59b-a0c8f7f110bc	Not Available;Not Available	21;21	374;213	320;24	Avastin;Temodar	Not Available;Not Available	10;10	6;Not Available	890;210	mg;mg	ADJUVANT;ADJUVANT	Not Applicable;Not Applicable	Not Available;Not Available	IV;PO	NO;NO	Chemotherapy;Chemotherapy	Not Available;Not Available	5340;Not Available	mg;mg	Not Available;Not Available	2011;2011	1	NOT HISPANIC OR LATINO	TCGA-76-6282-F28565	d345c756-b2f3-4e82-89ff-d35b5a3d945c	21	519
TCGA-12-3652	MALE	42	Untreated primary (de novo) GBM	Brain	Dead	0	42			WITH TUMOR		52	Not Available	TCGA-14-1395	74331114-65b1-4697-abc4-4769ff377528	5	-19237	42	0	42	TCGA-14-1395-D25267;TCGA-14-1395-D25268	3d56e39a-e1d0-42aa-afd9-a295597d2169;94673533-4398-4cca-9638-8e0e2a586706	Not Available;Not Available	5;5	28;41	14;0	Oxaliplatin;Dexamethasone	Not Available;Not Available	8;8	02;Not Available	Not Available;Not Available	mg;Not Available	ADJUVANT;ADJUVANT	Not Applicable;Not Applicable	Not Available;Not Available	IV;Not Available	NO;NO	Chemotherapy;Hormone Therapy	Not Available;Not Available	679;Not Available	mg;Not Available	Not Available;Not Available	2009;2009	Not Available	Not Available	TCGA-14-1395-F25266	0aaaed7a-d3de-479c-ab3d-4340f2a05b6b	5	42
TCGA-12-3653	MALE	441	Untreated primary (de novo) GBM	Brain	Dead	1	125		Progression of Disease	WITH TUMOR		50	Not Available	TCGA-02-0422	4dc1ec79-1d64-45db-b357-903445c838e6	17	-18368	441	0	441																								Not Available	NOT HISPANIC OR LATINO	TCGA-02-0422-F22518	4411c2c2-15a9-40d3-818a-86047c91b194	17	441
TCGA-12-5295	MALE	535	Untreated primary (de novo) GBM	Brain	Dead	1	129		Recurrence	WITH TUMOR		57	Not Available	TCGA-16-0848	535efef2-f2db-4888-9a8d-13caa8e1e6ef	17	-20848	535	0	302																								Not Available	NOT HISPANIC OR LATINO	TCGA-16-0848-F25299	b9b363e4-320c-49cc-8c29-affd6509d0a5	17	535
TCGA-12-5299	MALE	468	Untreated primary (de novo) GBM	Brain	Dead	1	112		Recurrence	WITH TUMOR		76	Not Available	TCGA-08-0360	6d6dae20-431d-4fbe-ba47-e7ed8d73b4d8	18	-27895	468	0	352	TCGA-08-0360-D23247	abab65c4-8746-435d-b917-141a8ed0dcaf	Not Available	24	134	130	IL-13 with Pseudomonas exotoxin	Not Available	4	Not Available	Not Available	mg	PROGRESSION	Not Applicable	Not Available	Not Available	NO	Immunotherapy	Not Available	36	mg	Not Available	2009	Not Available	NOT HISPANIC OR LATINO	TCGA-08-0360-F23246	baa8b58c-1aad-4f66-8e88-f1c95992c42d	18	468
TCGA-12-5301	MALE	318	Untreated primary (de novo) GBM	Brain	Dead	1	256		Progression of Disease	WITH TUMOR		61	Not Available	TCGA-06-0155	fa1f1cfc-9da0-488b-93fe-60aaff99c171	11	-22498	318	0	263	TCGA-06-0155-D22663;TCGA-06-0155-D22666;TCGA-06-0155-D22664;TCGA-06-0155-D22665	afd3dda1-105f-49dc-938b-ed20c47f7d0e;12a9f37f-e7e1-47e5-84f8-6e25d7f19061;cfb4a806-be88-4509-84a0-1ff9aa164266;b17c22ef-2efa-439d-9236-25db55221c3b	Not Available;Not Available;Not Available;Not Available	11;11;11;29	236;52;257;205	144;9;257;175	BCNU;CI980;Gliadel Wafer;Carmustine	Not Available;Not Available;Not Available;Not Available	5;5;5;11	02;Not Available;1;02	Not Available;Not Available;Not Available;80	mg/m2;mg/m2;{Wafer};mg	ADJUVANT;ADJUVANT;PALLIATIVE;ADJUVANT	Not Applicable;Not Applicable;Not Applicable;Not Applicable	Not Available;Not Available;Not Available;Not Available	IV;IV;Other (specify below);PO	NO;NO;NO;NO	Chemotherapy;Targeted Molecular therapy;Chemotherapy;Chemotherapy	Not Available;Not Available;Not Available;Not Available	80;400;8;Not Available	mg/m2;mg/m2;{Wafer};mg	Not Available;Not Available;Not Available;Not Available	2009;2009;2009;2011	Not Available	NOT HISPANIC OR LATINO	TCGA-06-0155-F22662	7b4964fc-05ee-41c9-a6c1-664c9ee99537	11	318
TCGA-14-0736	MALE	165	Untreated primary (de novo) GBM	Brain	Dead	0	165			WITH TUMOR		60	Not Available	TCGA-28-6450	82ecf2ce-0782-4238-be0a-668a2b22c57c	22	-22177	165	0	165	TCGA-28-6450-D15046;TCGA-28-6450-D28919	dee8d206-85e3-46d4-ad9c-a6a909ab3066;70c4d10f-b3c9-44e8-8385-36ad7aaa2392	Not Available;Not Available	14;22	41;41	25;25	Temozolomide;Temoxolomide	Not Available;Not Available	7;7	03;03	123;125	mg;mg	ADJUVANT;ADJUVANT	Not Applicable;Not Applicable	01;Not Available	PO;PO	NO;NO	Chemotherapy;Chemotherapy	Not Available;Not Available	2125;2125	mg;mg	Not Available;Not Available	2011;2011	Not Available	Not Available	TCGA-28-6450-F15043;TCGA-28-6450-F28918	1f318cd9-7436-4263-a978-9ce44d756862;eec6bc6e-1b7a-4a2f-9ecf-19b49c5efdd5	14;22	165;165
TCGA-14-0787	MALE	600	Untreated primary (de novo) GBM	Brain	Dead	1	496		Recurrence	WITH TUMOR		50	Not Available	TCGA-02-0064	d0fe540c-8e4b-4d97-8966-5899dea8555e	16	-18280	600	0	600	TCGA-02-0064-D22333;TCGA-02-0064-D22335;TCGA-02-0064-D22334	f666732d-a31c-47c5-b37e-e9067348783e;d255a807-f73a-4875-9bed-acaaccf3b263;4766dfa3-d9b1-4d6d-92ab-549b524bf532	Not Available;Not Available;Not Available	6;12;12	358;Not Available;Not Available	23;Not Available;Not Available	Temozolomide;Bevacizumab;CPT 11	Not Available;Not Available;Not Available	4;1;1	12;Not Available;Not Available	Not Available;Not Available;Not Available	mg/m2/day;Not Available;Not Available	ADJUVANT;RECURRENCE;RECURRENCE	Not Applicable;Not Applicable;Not Applicable	Not Available;Not Available;Not Available	PO;IV;IV	NO;Not Available;Not Available	Chemotherapy;Chemotherapy;Chemotherapy	Not Available;Not Available;Not Available	200;Not Available;Not Available	mg/m2/day;Not Available;Not Available	Not Available;Not Available;Not Available	2009;2010;2010	Not Available	NOT HISPANIC OR LATINO	TCGA-02-0064-F22332	15a4b3fc-d285-47bc-ba10-02049094b405	16	600
TCGA-14-0789	MALE	179	Untreated primary (de novo) GBM	Brain	Dead	0	179			Not Available		51	Not Available	TCGA-14-1827	61ed8fbd-b753-451e-9683-edd4b266b0f3	23	-18828	179	0	179	TCGA-14-1827-D25224;TCGA-14-1827-D25222;TCGA-14-1827-D25223	761df7b6-6aef-46d2-8c2d-128e9cf76cc0;7310a57a-0583-448c-bb6f-988c4a54a2b3;c442e895-f214-41ab-a3c2-9659b3de3cd9	Not Available;Not Available;Not Available	23;23;23	Not Available;46;46	0;42;42	Dexamethasone;Cisplatin;BCNU	Not Available;Not Available;Not Available	9;9;9	Not Available;01;01	Not Available;Not Available;Not Available	Not Available;Not Available;Not Available	ADJUVANT;ADJUVANT;ADJUVANT	Not Applicable;Not Applicable;Not Applicable	Not Available;Not Available;Not Available	Not Available;IV;IV	NO;NO;NO	Hormone Therapy;Chemotherapy;Chemotherapy	Not Available;Not Available;Not Available	Not Available;Not Available;Not Available	Not Available;Not Available;Not Available	Not Available;Not Available;Not Available	2009;2009;2009	Not Available	Not Available	TCGA-14-1827-F25221	6c2685cd-0adb-4560-ba6b-f073a744f085	23	179
TCGA-14-0817	MALE	1615	Treated primary GBM	Brain	Dead	1	1401		Recurrence	WITH TUMOR		35	Not Available	TCGA-02-0024	0553e60e-3510-417d-af8a-75947ebe8ab6	16	-13116	1615	0	1615	TCGA-02-0024-D22239	8d287c5f-fd9f-4917-9da8-613ebca66e18	Not Available	27	701	152	Temozolomide	Not Available	3	18	Not Available	mg/m2	ADJUVANT	Not Applicable	Not Available	PO	Not Available	Chemotherapy	Not Available	3600	mg/m2	Not Available	2009	Not Available	NOT HISPANIC OR LATINO	TCGA-02-0024-F22238	862b3d6f-9ecc-4ef0-b6c8-f6410f1ff764	16	1615
TCGA-14-0867	FEMALE	675	Untreated primary (de novo) GBM	Brain	Dead	1	180		Progression of Disease	WITH TUMOR		62	Not Available	TCGA-12-1597	2b82e941-1b16-444e-af41-24dbc0a7e8b5	9	-22865	675	0	427	TCGA-12-1597-D23745;TCGA-12-1597-D23742;TCGA-12-1597-D23746;TCGA-12-1597-D23744;TCGA-12-1597-D23741;TCGA-12-1597-D23743	79d23712-2fa4-4973-90d1-7c5b60a300d9;8d4bb5f6-d811-4917-aa2f-e3e94cb90e6f;77a681b9-66a1-4141-a79f-acf39f99158d;88d4fab7-bbab-43bb-8416-0219cebd5d8a;ac76841f-2cfd-4780-8a33-5901b19b9239;7c56a89a-427f-4a4e-92ca-28717a4bd5d6	Not Available;Not Available;Not Available;Not Available;Not Available;Not Available	9;9;9;9;9;9	348;88;427;308;0;545	313;64;355;181;0;123	Temozolomide;Temozolomide;Temozolomide;CPT 11;Gliadel Wafer;CCNU	Not Available;Not Available;Not Available;Not Available;Not Available;Not Available	3;3;3;3;3;3	05;01;02;03;01;01	200;150;150;125;8;110	mg;mg;mg;mg;{Wafer};mg	PROGRESSION;ADJUVANT;PROGRESSION;PROGRESSION;ADJUVANT;ADJUVANT	Not Applicable;Not Applicable;Not Applicable;Not Applicable;Not Applicable;Not Applicable	Not Available;Not Available;Not Available;Not Available;Not Available;Not Available	PO;PO;PO;IV;INTUM;PO	NO;NO;NO;NO;NO;NO	Chemotherapy;Chemotherapy;Chemotherapy;Chemotherapy;Chemotherapy;Chemotherapy	Not Available;Not Available;Not Available;Not Available;Not Available;Not Available	1950;1550;1500;2880;8;220	mg;mg;mg;mg;{Wafer};mg	Not Available;Not Available;Not Available;Not Available;Not Available;Not Available	2011;2011;2011;2011;2011;2011	Not Available	NOT HISPANIC OR LATINO	TCGA-12-1597-F23740	104ea1d5-daea-4a6e-a70f-dec2594682f2	9	675
TCGA-14-0871	FEMALE	111	Untreated primary (de novo) GBM	Brain	Dead	0	111			Not Available		72	Not Available	TCGA-19-1392	6d4c3876-4453-4414-83c4-39dbc711012b	4	-26593	111	0	106																								Not Available	NOT HISPANIC OR LATINO	TCGA-19-1392-F25398	579880da-483e-41d5-80b9-0147dacaddbe	4	111
TCGA-14-1034	MALE	233	Untreated primary (de novo) GBM	Brain	Dead	1	106		Recurrence	WITH TUMOR		40	Not Available	TCGA-06-0206	4d04939f-9509-4e9b-9406-16051afecf82	9	-14937	233	0	197	TCGA-06-0206-D22756	776098d0-19be-4f7b-a6e0-d7e9dd126a81	Not Available	29	138	138	Carmustine (BCNU)	Not Available	11	1	200	mg	ADJUVANT	Not Applicable	Not Available	IV	NO	Chemotherapy	Not Available	Not Available	mg	Not Available	2011	Not Available	NOT HISPANIC OR LATINO	TCGA-06-0206-F22755	bdbd184e-905e-4b65-b6ae-b5ed9b699576	9	233
TCGA-14-1396	FEMALE	111	Untreated primary (de novo) GBM	Brain	Dead	0	111			WITH TUMOR		76	Not Available	TCGA-76-4929	c04657d2-b71b-4402-82fa-02747cce331d	6	-27831	111	0	111																								Not Available	NOT HISPANIC OR LATINO	TCGA-76-4929-F28533	558f1460-f236-4d92-bf36-e81b454816ff	6	111
TCGA-14-1402	MALE	272	Untreated primary (de novo) GBM	Brain	Alive	1	167		Progression of Disease	WITH TUMOR		59	Not Available	TCGA-41-2573	12084e89-dbc2-43b3-a6d0-0e71e53d0eac	3	-21911	Not Applicable	0	272	TCGA-41-2573-D27991;TCGA-41-2573-D27993;TCGA-41-2573-D27992;TCGA-41-2573-D27990	a3d18c13-e136-4a2b-87bf-5044a815f002;c4068185-3336-49fd-99d6-957b2c325c4d;dca3ad96-1573-4f51-b941-8658a79b4585;f4692860-da70-472d-82c2-6f318eb44ae8	Not Available;Not Available;Not Available;Not Available	3;3;3;3	142;Not Available;142;71	100;171;127;29	Temodar;Avastin;BSI-201;Temodar	Not Available;Not Available;Not Available;Not Available	6;6;6;6	1;Not Available;Not Available;1	160;10;Not Available;160	mg;mg/kg;Not Available;mg	ADJUVANT;PROGRESSION;ADJUVANT;ADJUVANT	Not Applicable;Not Applicable;Not Applicable;Not Applicable	Not Available;Not Available;Not Available;Not Available	PO;IV;IV;PO	NO;YES;NO;NO	Chemotherapy;Targeted Molecular therapy;Targeted Molecular therapy;Chemotherapy	Not Available;Not Available;Not Available;Not Available	6880;Not Available;Not Available;6720	mg;mg/kg;Not Available;mg	Not Available;Not Available;Not Available;Not Available	2010;2010;2010;2010	Not Available	NOT HISPANIC OR LATINO	TCGA-41-2573-F27989	336eefa5-89ef-4d94-91da-0e7548b0fa22	3	Not Applicable
TCGA-14-1451	FEMALE	511	Untreated primary (de novo) GBM	Brain	Dead	1	119		Recurrence	WITH TUMOR		77	Not Available	TCGA-19-5959	42e92d73-29eb-4508-a653-9b77f36021c0	3	-28449	Not Applicable	0	161	TCGA-19-5959-D25498;TCGA-19-5959-D43168;TCGA-19-5959-D43170	ed8a260c-eb91-4795-a7a1-e60be7ac811d;AF6F45E1-FED9-4D8B-A318-53B5C6B5AE09;8A86EEA6-9502-49CD-8954-12E4EA3D373D	Not Available;Not Available;Not Available	3;14;14	88;290;388	73;131;360	Temodar;Temodar;Avastin	Not Available;Clinical Progressive Disease;Clinical Progressive Disease	6;5;5	Not Available;Not Available;Not Available	125;Not Available;Not Available	mg;Not Available;Not Available	ADJUVANT;Not Available;Not Available	Not Applicable;Not Applicable;Not Applicable	Not Available;Not Available;Not Available	PO;Not Available;Not Available	NO;NO;NO	Chemotherapy;Chemotherapy;Chemotherapy	Not Available;Not Available;Not Available	2125;Not Available;Not Available	mg;Not Available;Not Available	Not Available;NO;NO	2011;2013;2013	Not Available	NOT HISPANIC OR LATINO	TCGA-19-5959-F25497;TCGA-19-5959-F43159	b08042f7-bf78-4a81-9315-93009d954d6b;24B14B99-AF4C-476C-AE3A-E04949F7A7B9	3;14	Not Applicable;511
TCGA-14-1454	MALE	209	Untreated primary (de novo) GBM	Brain	Dead	1	195		Progression of Disease	WITH TUMOR		61	Not Available	TCGA-02-0046	5b8f05fa-0145-4142-8d41-5980e4d36d81	16	-22417	209	0	209																								Not Available	Not Available	TCGA-02-0046-F22291	670c0e40-09d8-4505-b3c6-d039ff9fa5ea	16	209
TCGA-14-1455	MALE	1489	Treated primary GBM	Brain	Dead	1	1231		Progression of Disease	WITH TUMOR		51	Not Available	TCGA-02-0116	e117fe84-f003-40a4-96b5-8e26d0513151	16	-18657	1489	0	1489	TCGA-02-0116-D22444;TCGA-02-0116-D22446;TCGA-02-0116-D22445	ba2e9f4d-4ffb-4af0-b77b-5b95795ecac5;de987cca-547e-43b8-9480-2ce3805760bc;c8c94551-3b0f-456f-9e2d-fca13581fdd0	Not Available;Not Available;Not Available	2;12;12	388;Not Available;Not Available	53;Not Available;Not Available	Temozolomide;Hydoxyurea;Gleevec	Not Available;Not Available;Not Available	4;1;1	12;Not Available;Not Available	Not Available;Not Available;Not Available	mg/m2;Not Available;Not Available	ADJUVANT;RECURRENCE;RECURRENCE	Not Applicable;Not Applicable;Not Applicable	Not Available;Not Available;Not Available	PO;PO;PO	NO;Not Available;Not Available	Chemotherapy;Chemotherapy;Chemotherapy	Not Available;Not Available;Not Available	900;Not Available;Not Available	mg/m2;Not Available;Not Available	Not Available;Not Available;Not Available	2009;2010;2010	Not Available	NOT HISPANIC OR LATINO	TCGA-02-0116-F22443	a05dc828-6838-4f7b-b7b0-c40db05220fc	16	1489
TCGA-14-1794	MALE	811	Untreated primary (de novo) GBM	Brain	Dead	1	228		Progression of Disease	WITH TUMOR		74	Not Available	TCGA-12-0688	65a48904-9532-4dfb-8e84-4deef1881197	19	-27085	811	0	734	TCGA-12-0688-D23556;TCGA-12-0688-D23560;TCGA-12-0688-D23559;TCGA-12-0688-D23557;TCGA-12-0688-D23561;TCGA-12-0688-D23562;TCGA-12-0688-D23558	195131f2-6287-4e94-a9d5-15b42098f0c9;6610f7fa-41f3-44ff-a542-5bcf8e07cb48;df929dfb-37dc-4ebe-8de7-a6c46b193451;0b8b262d-97d9-48ef-8641-8a8d0fa9f879;8f2a81d9-70cd-44b3-a6a3-b3279fe28479;d5e63f56-a668-4356-a3e5-a903ec9a8991;4625b679-e4f3-4313-98b2-e27816b0edb2	Not Available;Not Available;Not Available;Not Available;Not Available;Not Available;Not Available	24;24;24;24;24;5;3	179;649;597;238;734;353;353	96;605;501;215;649;238;238	CCNU;CPT-11;Temozolamide;VP-16;VP-16;Tamoxiten;VP-16	Not Available;Not Available;Not Available;Not Available;Not Available;Not Available;Not Available	4;4;4;4;4;5;6	2;1;3;1;3;Not Available;03	Not Available;Not Available;Not Available;Not Available;Not Available;Not Available;Not Available	mg/m2;mg/m2;mg/m2;mg/m2;mg;mg;mg/m2	ADJUVANT;PROGRESSION;ADJUVANT;ADJUVANT;PROGRESSION;ADJUVANT;ADJUVANT	Not Applicable;Not Applicable;Not Applicable;Not Applicable;Not Applicable;Not Applicable;Not Applicable	Not Available;Not Available;Not Available;Not Available;Not Available;Not Available;Not Available	PO;IV;PO;PO;PO;Not Available;PO	NO;NO;NO;NO;NO;Not Available;Not Available	Chemotherapy;Chemotherapy;Chemotherapy;Chemotherapy;Chemotherapy;Hormone Therapy;Chemotherapy	Not Available;Not Available;Not Available;Not Available;Not Available;Not Available;Not Available	110;340;150;37.5;25;100;25	mg/m2;mg/m2;mg/m2;mg/m2;mg;mg;mg/m2	Not Available;Not Available;Not Available;Not Available;Not Available;Not Available;Not Available	2009;2009;2009;2009;2009;2009;2009	Not Available	NOT HISPANIC OR LATINO	TCGA-12-0688-F23555	84e3908e-845d-4bde-a440-f083e823b0da	19	811
TCGA-14-1795	FEMALE	115	Untreated primary (de novo) GBM	Brain	Alive	0	115			WITH TUMOR		38	Not Available	TCGA-14-3477	60e47b7d-c664-46c0-ac13-db688d4b8a58	11	-14082	Not Applicable	0	115	TCGA-14-3477-D25246;TCGA-14-3477-D25244;TCGA-14-3477-D25245	cfef5cf5-f87f-47d5-9c2b-daedec621936;e496775a-7f9e-4268-a03a-37fbac6adf30;7bc687c3-8e74-4257-b92f-fbb03f27aac6	Not Available;Not Available;Not Available	11;11;11	70;67;Not Available	56;35;0	Avastin;Temodar;Dexamethasone	Not Available;Not Available;Not Available	5;5;5	Not Available;01;Not Available	Not Available;Not Available;Not Available	mg;mg;mg	ADJUVANT;ADJUVANT;ADJUVANT	Not Applicable;Not Applicable;Not Applicable	Not Available;Not Available;Not Available	Not Available;PO;Not Available	NO;NO;Not Available	Targeted Molecular therapy;Chemotherapy;Hormone Therapy	Not Available;Not Available;Not Available	1480;4480;Not Available	mg;mg;mg	Not Available;Not Available;Not Available	2010;2010;2010	Not Available	NOT HISPANIC OR LATINO	TCGA-14-3477-F25243	d38eece8-b176-4dee-b2a8-fb71a1eaa82a	11	Not Applicable
TCGA-14-1825	MALE	703	Untreated primary (de novo) GBM	Brain	Dead	1	19		Recurrence	WITH TUMOR		39	Not Available	TCGA-14-1451	06c427a1-8c2d-4003-b744-139114a04440	1	-14401	703	0	703	TCGA-14-1451-D25140;TCGA-14-1451-D25137;TCGA-14-1451-D25144;TCGA-14-1451-D25136;TCGA-14-1451-D25142;TCGA-14-1451-D25141;TCGA-14-1451-D25143;TCGA-14-1451-D25135;TCGA-14-1451-D25139;TCGA-14-1451-D25138	717c058e-3cde-4fb3-8de4-d71c1ecfbc20;d4f8aaaf-7484-46be-8ef5-551c6bc1d4e5;8455c774-2b7d-48a7-981b-e32355952b07;8a0dd3aa-91c8-49dd-8d30-99e4013e0a6d;7098c34d-95e8-4888-809e-16106791c34c;635bb303-629a-4498-9447-d853d11cbd6a;2ed70821-6738-4ab2-8489-8ec4634af692;5a723aeb-fd73-4767-893b-81b9cdfe6a20;0ff96534-8ac4-4e82-ad17-5afd2a0a6c43;64107214-f1c0-4a37-a317-beffdbb5c893	Not Available;Not Available;Not Available;Not Available;Not Available;Not Available;Not Available;Not Available;Not Available;Not Available	1;1;1;1;1;1;1;1;1;1	480;Not Available;504;101;Not Available;566;Not Available;34;480;480	411;153;382;59;0;501;19;20;411;411	Etoposide;Gliadel;Erlotinib;Temodar;Dexamethasone;BCNU;Dexamethasone;Oxaliplatin;Vincristin;Cisplatin	Not Available;Not Available;Not Available;Not Available;Not Available;Not Available;Not Available;Not Available;Not Available;Not Available	9;9;9;9;9;9;9;9;9;9	04;Not Available;Not Available;01;Not Available;02;Not Available;02;04;04	Not Available;Not Available;Not Available;Not Available;Not Available;Not Available;Not Available;Not Available;Not Available;Not Available	mg;{Wafer};mg;mg;Not Available;mg;Not Available;mg;mg;mg	PROGRESSION;PROGRESSION;PROGRESSION;PROGRESSION;ADJUVANT;PROGRESSION;PROGRESSION;PROGRESSION;PROGRESSION;PROGRESSION	Not Applicable;Not Applicable;Not Applicable;Not Applicable;Not Applicable;Not Applicable;Not Applicable;Not Applicable;Not Applicable;Not Applicable	Not Available;Not Available;Not Available;Not Available;Not Available;Not Available;Not Available;Not Available;Not Available;Not Available	IV;Other (specify below);Not Available;PO;Not Available;IV;Not Available;IV;IV;IV	NO;NO;NO;NO;NO;NO;NO;NO;NO;NO	Chemotherapy;Chemotherapy;Targeted Molecular therapy;Chemotherapy;Hormone Therapy;Chemotherapy;Hormone Therapy;Chemotherapy;Chemotherapy;Chemotherapy	Not Available;Not Available;Not Available;Not Available;Not Available;Not Available;Not Available;Not Available;Not Available;Not Available	780;8;9000;5880;Not Available;720;Not Available;641;8;780	mg;{Wafer};mg;mg;Not Available;mg;Not Available;mg;mg;mg	Not Available;Not Available;Not Available;Not Available;Not Available;Not Available;Not Available;Not Available;Not Available;Not Available	2009;2009;2009;2009;2009;2009;2009;2009;2009;2009	Not Available	Not Available	TCGA-14-1451-F25134	91c4513f-d1d7-449f-a147-856ea33a941d	1	703
TCGA-14-1827	FEMALE	98	Untreated primary (de novo) GBM	Brain	Dead	0	98			WITH TUMOR		56	Not Available	TCGA-12-5299	5327e899-a20d-4571-8236-98454bad574e	7	-20463	98	0	98	TCGA-12-5299-D23899;TCGA-12-5299-D23898	af067cc9-96df-4fec-b88b-8910060babc0;cd10eb41-3cb1-4c25-9b1e-7601dda8b0d2	Not Available;Not Available	7;7	73;80	45;45	Avastin;Temozolomide	Not Available;Not Available	2;2	Not Available;01	10;75	mg;mg	ADJUVANT;ADJUVANT	Not Applicable;Not Applicable	Not Available;Not Available	IV;PO	NO;NO	Targeted Molecular therapy;Chemotherapy	Not Available;Not Available	3000;5250	mg;mg	Not Available;Not Available	2011;2011	Not Available	NOT HISPANIC OR LATINO	TCGA-12-5299-F23897	1bda19a1-b3ab-44db-844d-c70285a18735	7	98
TCGA-14-1829	FEMALE	666	Untreated primary (de novo) GBM	Brain	Dead	1	50		Recurrence	WITH TUMOR		48	Not Available	TCGA-19-0957	a589e2dc-7649-492c-9569-592698acaa6f	18	-17714	666	0	666	TCGA-19-0957-D25346;TCGA-19-0957-D25341;TCGA-19-0957-D25347;TCGA-19-0957-D25348;TCGA-19-0957-D25343;TCGA-19-0957-D25342;TCGA-19-0957-D25345;TCGA-19-0957-D25344	be2852c1-7820-410b-b8ef-905b166e6f62;04d630b3-57ba-470a-8bed-10679de0cf64;9c93da98-3825-4f5c-bbaa-14f56cc91754;1850ca9d-14e8-42d8-955a-3c27864531e3;24409f69-b2c5-43ac-88a7-0754faa77c84;14ca8af8-9943-4c2d-b0ca-de8f24430edd;360c973d-54ec-4d7d-8cdb-d3d5668ff31e;6d8eb8d5-11fe-4242-a274-5d40ffd7e152	Not Available;Not Available;Not Available;Not Available;Not Available;Not Available;Not Available;Not Available	18;18;18;18;18;18;18;18	552;580;608;608;273;81;552;372	538;566;594;594;120;35;538;368	Irinotecan;Avastin;Avastin;Irinotecan;Temozolomide;Temozolomide;Avastin;Temozolomide	Not Available;Not Available;Not Available;Not Available;Not Available;Not Available;Not Available;Not Available	9;9;9;9;9;9;9;9	02;02;02;02;06;06;02;01	Not Available;Not Available;Not Available;Not Available;Not Available;Not Available;Not Available;Not Available	mg;mg;mg;mg;mg;mg;mg;mg	PROGRESSION;PROGRESSION;PROGRESSION;PROGRESSION;ADJUVANT;OTHER, SPECIFY IN NOTES;PROGRESSION;RECURRENCE	Not Applicable;Not Applicable;Not Applicable;Not Applicable;Not Applicable;Concurrent;Not Applicable;Not Applicable	Not Available;Not Available;Not Available;Not Available;Not Available;Not Available;Not Available;Not Available	IV;IV;IV;IV;PO;PO;IV;PO	NO;NO;NO;NO;NO;NO;NO;NO	Chemotherapy;Chemotherapy;Chemotherapy;Chemotherapy;Chemotherapy;Chemotherapy;Chemotherapy;Chemotherapy	Not Available;Not Available;Not Available;Not Available;Not Available;Not Available;Not Available;Not Available	470;1660;1660;470;9000;5880;1660;1500	mg;mg;mg;mg;mg;mg;mg;mg	Not Available;Not Available;Not Available;Not Available;Not Available;Not Available;Not Available;Not Available	2009;2009;2009;2009;2009;2009;2009;2009	1	NOT HISPANIC OR LATINO	TCGA-19-0957-F25340	9a08f305-8c93-4195-b3f8-858f63f7c93d	18	666
TCGA-14-3477	Not Available		Not Available	Not Available		0				Not Available		Not Available	Not Available	TCGA-32-2498	0d5e5a6b-5113-43f2-836c-776207b21b56	Not Available	Not Available	Not Available	Not Available	Not Available																								Not Available	Not Available
TCGA-14-4157	MALE	218	Untreated primary (de novo) GBM	Brain	Alive	0	218			WITH TUMOR		57	Not Available	TCGA-14-1829	47a4161c-9c61-48f5-b9bc-a6d1acad4e5a	24	-20929	Not Applicable	0	218	TCGA-14-1829-D25228;TCGA-14-1829-D25227	f8f4e4dc-4709-4604-8d62-a0dba0b985b6;c10a50b8-82ee-4a71-8e50-167ffed274e9	Not Available;Not Available	24;24	Not Available;Not Available	0;8	Dexamethasone;Temodar	Not Available;Not Available	9;9	Not Available;04	Not Available;Not Available	Not Available;mg	ADJUVANT;ADJUVANT	Not Applicable;Not Applicable	Not Available;Not Available	Not Available;PO	NO;YES	Hormone Therapy;Chemotherapy	Not Available;Not Available	Not Available;10040	Not Available;mg	Not Available;Not Available	2009;2009	Not Available	Not Available	TCGA-14-1829-F25226	4dbc195c-0957-43d9-a5a8-46dbd1663581	24	Not Applicable
TCGA-15-0742	FEMALE	3881	Untreated primary (de novo) GBM	Brain	Dead	0	3881			Not Available		53	Not Available	TCGA-12-1088	ac72738c-8b33-4f03-917c-86b114a2b9bd	6	-19667	3881	0	3881	TCGA-12-1088-D23360;TCGA-12-1088-D23359	029857ca-5177-49ad-90a4-83c14d8c40b8;36795c4e-ec0a-4ca9-bbf8-ae00614d788c	Not Available;Not Available	6;6	3779;3821	3735;3779	CCNU;CCNU	Not Available;Not Available	7;7	01;01	Not Available;Not Available	mg/m2;mg/m2	ADJUVANT;ADJUVANT	Not Applicable;Not Applicable	Not Available;Not Available	PO;PO	NO;NO	Chemotherapy;Chemotherapy	Not Available;Not Available	110;82.5	mg/m2;mg/m2	Not Available;Not Available	2009;2009	Not Available	NOT HISPANIC OR LATINO	TCGA-12-1088-F23358	2159f00a-34d1-45b9-b556-336ba4cee0c0	6	3881
TCGA-15-1446	MALE	346	Untreated primary (de novo) GBM	Brain	Dead	1	108		Progression of Disease	WITH TUMOR		57	Not Available	TCGA-76-6280	6ccc0eda-96f8-475c-9d8c-016b26fdd81d	9	-20931	346	0	346	TCGA-76-6280-D30215	037b620a-7bfb-458d-976a-52dfddf89bbf	Not Available	9	Not Available	27	Temodar	Not Available	12	Not Available	150	mg	ADJUVANT	Not Applicable	Not Available	PO	NO	Chemotherapy	Not Available	Not Available	mg	Not Available	2011	1	NOT HISPANIC OR LATINO	TCGA-76-6280-F30214	e54c5b0e-d2ce-4de9-963c-2befeddb872d	9	346
TCGA-16-0846	MALE	1246	Untreated primary (de novo) GBM	Brain	Alive	1	98		Progression of Disease	WITH TUMOR		23	Not Available	TCGA-14-1456	0fe6684a-5ab2-4999-b69d-d99aa5679c97	28	-8710	Not Applicable	0	1246	TCGA-14-1456-D25173;TCGA-14-1456-D25175;TCGA-14-1456-D25171;TCGA-14-1456-D25172;TCGA-14-1456-D25176;TCGA-14-1456-D25174	ad7bfeb2-d697-4a1e-870a-9b7aff74eacb;fbd2e658-a19f-42cc-a91f-8ee37d2451f5;e7e06d7b-44bd-401d-8a20-70cff0e9b4fc;24842149-423e-4afa-8fb2-36c79f9f3041;c5f32374-290a-460d-b172-558dd6b9ccaf;657bea6d-6fdc-4b59-a9eb-2a9d5fd704bb	Not Available;Not Available;Not Available;Not Available;Not Available;Not Available	28;28;28;28;28;28	Not Available;549;70;Not Available;1246;1128	98;102;25;0;1129;102	Dexamthasone;Tarceva;Arsenic Tnoxide;Dexamethasone;Avastin;Avastin	Not Available;Not Available;Not Available;Not Available;Not Available;Not Available	5;5;5;5;5;5	Not Available;Not Available;13;Not Available;Not Available;Not Available	Not Available;Not Available;Not Available;Not Available;Not Available;Not Available	Not Available;Not Available;mg;Not Available;mg;mg	PROGRESSION;PROGRESSION;ADJUVANT;ADJUVANT;PROGRESSION;PROGRESSION	Not Applicable;Not Applicable;Not Applicable;Not Applicable;Not Applicable;Not Applicable	Not Available;Not Available;Not Available;Not Available;Not Available;Not Available	Not Available;PO;PO;Not Available;Not Available;PO	NO;NO;NO;NO;YES;NO	Hormone Therapy;Targeted Molecular therapy;Chemotherapy;Hormone Therapy;Targeted Molecular therapy;Targeted Molecular therapy	Not Available;Not Available;Not Available;Not Available;Not Available;Not Available	Not Available;Not Available;290.94;Not Available;3344;11704	Not Available;Not Available;mg;Not Available;mg;mg	Not Available;Not Available;Not Available;Not Available;Not Available;Not Available	2010;2010;2010;2010;2010;2010	Not Available	Not Available	TCGA-14-1456-F25170	a92bf540-ff0d-43c4-a6a0-44ff3bbf34d2	28	Not Applicable
TCGA-16-0848	MALE	430	Untreated primary (de novo) GBM	Brain	Dead	1	386		Progression of Disease	WITH TUMOR		60	Not Available	TCGA-02-0034	69205453-c504-4684-8d32-57c82efc679d	17	-22166	430	0	430	TCGA-02-0034-D22272	48589866-d698-42b7-9097-bc9ed8082b64	Not Available	6	159	89	Temozolomide	Not Available	4	2	Not Available	mg/m2/day	ADJUVANT	Not Applicable	Not Available	PO	NO	Chemotherapy	Not Available	200	mg/m2/day	Not Available	2009	Not Available	NOT HISPANIC OR LATINO	TCGA-02-0034-F22271	e1efd6cf-8c51-460e-92a7-b30fcf1f7ada	17	430
TCGA-16-0849	MALE	298	Untreated primary (de novo) GBM	Brain	Dead	1	202		Progression of Disease	WITH TUMOR		77	Not Available	TCGA-06-0648	ef6f6553-2575-457e-bc07-401215e54759	8	-28477	298	0	294																								Not Available	NOT HISPANIC OR LATINO	TCGA-06-0648-F22859	b4ad3212-c831-4462-bb0b-3860baf35006	8	298
TCGA-16-0850	MALE	1143	Untreated primary (de novo) GBM	Brain	Dead	1	155		Recurrence	WITH TUMOR		49	Not Available	TCGA-08-0357	548c3d4c-7993-40dc-bd02-5bb304188d28	18	-18144	1143	0	1084	TCGA-08-0357-D23219;TCGA-08-0357-D23224;TCGA-08-0357-D23217;TCGA-08-0357-D23225;TCGA-08-0357-D23226;TCGA-08-0357-D23218;TCGA-08-0357-D23222;TCGA-08-0357-D23223;TCGA-08-0357-D23220;TCGA-08-0357-D23229;TCGA-08-0357-D23221;TCGA-08-0357-D23228;TCGA-08-0357-D23227;TCGA-08-0357-D23230;TCGA-08-0357-D23231	bef1f5c0-7826-41a8-b2e8-d1ac6975a14f;3ccbc13b-bc98-48af-8263-56ebba1c5d4d;b92182ab-60f3-4902-ae8e-d659a83d0dff;7ba342c4-0f83-405a-a5a4-08b7a6d81ac0;3d8e0882-1bef-420b-b6fc-3dd7112636d0;99c11925-ce58-4894-aaba-699b1e243d31;d7609321-572c-478c-9f19-173dd78fa045;a27af51d-409b-42a2-a5bf-5d3e29d7850d;a694da0f-ff13-473a-872c-2c6ee66fa7ef;1a6c1215-31e8-4b4e-8eb0-37cf0acca160;6a8e0c94-eb69-49d8-898c-cfae7…	Not Available;Not Available;Not Available;Not Available;Not Available;Not Available;Not Available;Not Available;Not Available;Not Available;Not Available;Not Available;Not Available;Not Available;Not Available	26;26;26;26;26;26;26;24;24;24;24;24;24;7;22	733;860;860;136;733;136;860;188;71;1112;985;1084;688;1084;688	689;736;736;93;689;93;736;184;29;1097;875;1007;471;1007;471	Hyrdroxyurea;Rapamycin;CCNU;Thalidomide;Gleevac;Temodar;Interferon Alpha;IL-13 Pseudomonas exotoxin;Temodar;Cytoxan;VP-16;Sorafenib;Irinotecan;Tarveca;Avastin	Not Available;Not Available;Not Available;Not Available;Not Available;Not Available;Not Available;Not Available;Not Available;Not Available;Not Available;Not Available;Not Available;Not Available;Not Available	3;3;3;3;3;3;3;4;4;4;4;4;4;5;5	1;Not Available;3;Not Available;Not Available;1;Not Available;Not Available;1;Not Available;3;Not Available;Not Available;Not Available;Not Available	Not Available;Not Available;Not Available;Not Available;Not Available;Not Available;Not Available;Not Available;Not Available;Not Available;Not Available;Not Available;Not Available;Not Available;Not Available	mg/day;mg/day;mg/m2;Not Available;mg/day;mg;Not Available;mg;mg;mg/day;mg;mg/day;mg;mg;mg	PROGRESSION;PROGRESSION;PROGRESSION;ADJUVANT;PROGRESSION;ADJUVANT;PROGRESSION;PROGRESSION;ADJUVANT;PROGRESSION;PROGRESSION;PROGRESSION;PROGRESSION;PROGRESSION;PROGRESSION	Not Applicable;Not Applicable;Not Applicable;Not Applicable;Not Applicable;Not Applicable;Not Applicable;Not Applicable;Not Applicable;Not Applicable;Not Applicable;Not Applicable;Not Applicable;Not Applicable;Not Applicable	Not Available;Not Available;Not Available;Not Available;Not Available;Not Available;Not Available;Not Available;Not Available;Not Available;Not Available;Not Available;Not Available;Not Available;Not Available	PO;Not Available;PO;Not Available;Not Available;PO;Not Available;Not Available;PO;Not Available;PO;Not Available;Not Available;Not Available;Not Available	NO;NO;NO;NO;NO;NO;NO;NO;NO;YES;NO;NO;YES;Not Available;NO	Chemotherapy;Targeted Molecular therapy;Chemotherapy;Targeted Molecular therapy;Targeted Molecular therapy;Chemotherapy;Immunotherapy;Immunotherapy;Chemotherapy;Targeted Molecular therapy;Chemotherapy;Targeted Molecular therapy;Targeted Molecular therapy;Targeted Molecular therapy;Targeted Molecular therapy	Not Available;Not Available;Not Available;Not Available;Not Available;Not Available;Not Available;Not Available;Not Available;Not Available;Not Available;Not Available;Not Available;Not Available;Not Available	1000;5;110;Not Available;1000;75;Not Available;36;75;100;100;400;775;100;475	mg/day;mg/day;mg/m2;Not Available;mg/day;mg;Not Available;mg;mg;mg/day;mg;mg/day;mg;mg;mg	Not Available;Not Available;Not Available;Not Available;Not Available;Not Available;Not Available;Not Available;Not Available;Not Available;Not Available;Not Available;Not Available;Not Available;Not Available	2009;2009;2009;2009;2009;2009;2009;2009;2009;2009;2009;2009;2009;2009;2009	Not Available	NOT HISPANIC OR LATINO	TCGA-08-0357-F23216	40762810-4801-4a87-ad56-0ea9314e7b8a	18	1143
TCGA-16-0861	MALE	1282	Untreated primary (de novo) GBM	Brain	Dead	1	231		Progression of Disease	WITH TUMOR		48	Not Available	TCGA-08-0512	7772b164-bd95-4dcd-981b-26158a31d67c	11	-17821	1282	0	358																								Not Available	NOT HISPANIC OR LATINO	TCGA-08-0512-F23297	333f303a-b969-4ca9-844e-5d3359d5bc4b	11	1282
TCGA-16-1056	MALE	618	Untreated primary (de novo) GBM	Brain	Dead	0	618			WITH TUMOR		64	Not Available	TCGA-02-2486	79a68b32-29a3-47bf-9b2b-643ec7323d73	6	-23394	Not Applicable	0	493	TCGA-02-2486-D22561;TCGA-02-2486-D22559;TCGA-02-2486-D22560	14647534-0503-45c7-a4fd-c663698cc041;cc49574c-adf2-4c38-850d-82c34a75c392;e72519ec-4208-49ba-b7c5-4a57556468e1	Not Available;Not Available;Not Available	9;9;9	230;66;440	130;24;67	Accutane;Temodar;Temodar	Not Available;Not Available;Not Available	4;4;4	04;Not Available;12	40;75;150	mg;mg/m2;mg/m2	PROGRESSION;ADJUVANT;ADJUVANT	Not Applicable;Not Applicable;Not Applicable	Not Available;Not Available;Not Available	PO;PO;PO	NO;NO;NO	Chemotherapy;Chemotherapy;Chemotherapy	Not Available;Not Available;Not Available	Not Available;Not Available;Not Available	mg;mg/m2;mg/m2	Not Available;Not Available;Not Available	2010;2010;2010	Not Available	NOT HISPANIC OR LATINO	TCGA-02-2486-F22558;TCGA-02-2486-F20363	47399420-3446-4f47-895b-d39e72e7f383;35d7d0d6-ce53-40dd-81c8-ccbfb417afbc	6;10	Not Applicable;618
TCGA-16-1060	MALE	425	Untreated primary (de novo) GBM	Brain	Dead	1	369		Progression of Disease	WITH TUMOR		72	Not Available	TCGA-16-1063	6e6962d8-34b8-431c-8220-42b0b92a410b	27	-26313	425	0	425																								Not Available	NOT HISPANIC OR LATINO	TCGA-16-1063-F25330	a997d567-7bb7-4605-a31e-ac685dc7a3b7	27	425
TCGA-16-1062	MALE	282	Untreated primary (de novo) GBM	Brain	Dead	1	15		Recurrence	WITH TUMOR		61	Not Available	TCGA-02-0446	a98afa02-6821-47db-8074-68ecc14b62a6	17	-22541	282	0	282																								Not Available	NOT HISPANIC OR LATINO	TCGA-02-0446-F22532	6ca18554-b467-4668-9743-58990c9eb078	17	282
TCGA-16-1460	MALE	539	Untreated primary (de novo) GBM	Brain	Alive	1	277		Progression of Disease	WITH TUMOR		33	Not Available	TCGA-81-5911	05944575-8473-4ed0-9de8-8091018001c2	14	-12292	Not Applicable	0	539	TCGA-81-5911-D28605;TCGA-81-5911-D28603;TCGA-81-5911-D28604	5d9fc351-082e-409d-990f-dfa8f828cab5;461bb260-265d-496e-900a-e2b27972049f;0a1a54e6-04da-4738-9796-e88b99aeeac1	Not Available;Not Available;Not Available	14;14;14	108;69;260	104;21;130	Temodar;Temodar;Temodar	Not Available;Not Available;Not Available	11;11;11	1;1;05	330;160;440	mg/day;mg/day;mg/day	ADJUVANT;RECURRENCE;ADJUVANT	Not Applicable;Not Applicable;Not Applicable	Not Available;Not Available;Not Available	PO;PO;PO	NO;NO;NO	Chemotherapy;Chemotherapy;Chemotherapy	Not Available;Not Available;Not Available	1650;6720;11000	mg/day;mg/day;mg/day	Not Available;Not Available;Not Available	2011;2011;2011	1	Not Available	TCGA-81-5911-F28602	4b4290a7-0553-4289-826a-6033b9054fce	14	Not Applicable
TCGA-19-0960	FEMALE	57	Glioblastoma Multiforme (GBM)	Brain	Dead	0	57			WITH TUMOR		78	Not Available	TCGA-06-A5U1	81648978-A543-4EAE-8848-98DDF1CB832B	13	-28545	57	0	Not Available																								Not Evaluated	NOT HISPANIC OR LATINO
TCGA-19-0964	FEMALE	1031	Untreated primary (de novo) GBM	Brain	Alive	0	1031			WITH TUMOR		28	Not Available	TCGA-06-1805	9f004b8a-f202-419d-a4d8-01f9430eaca5	19	-10542	Not Applicable	0	128	TCGA-06-1805-D22934;TCGA-06-1805-D31553;TCGA-06-1805-D31554	bd190086-40a8-4252-9877-e607540544d0;26d24a1b-c0f8-4fca-b46c-8ce8606d151b;6d899e36-462a-4e47-b15c-05aca3bca030	Not Available;Not Available;Not Available	19;6;6	Not Available;76;433	44;35;105	Temodar;Temozolomode;Temozolomode	Not Available;Not Available;Not Available	8;5;5	03;Not Available;Not Available	Not Available;Not Available;Not Available	mg/m2;Not Available;Not Available	ADJUVANT;Not Available;Not Available	Not Applicable;Not Applicable;Not Applicable	Not Available;Not Available;Not Available	PO;Not Available;Not Available	YES;NO;NO	Chemotherapy;Chemotherapy;Chemotherapy	Not Available;Not Available;Not Available	200;Not Available;Not Available	mg/m2;Not Available;Not Available	Not Available;NO;NO	2009;2012;2012	Not Available	NOT HISPANIC OR LATINO	TCGA-06-1805-F22933;TCGA-06-1805-F31555	bd7518c1-7fa5-4522-9deb-05ee1ed5676a;e3aff52f-5033-4300-989f-c9e01283d81a	19;8	Not Applicable;Not Applicable
TCGA-19-1385	FEMALE	1077	Treated primary GBM	Brain	Dead	1	351		Progression of Disease	WITH TUMOR		20	Not Available	TCGA-02-0010	45a58ede-e7a4-424d-851e-e6a4062e46e4	16	-7452	1077	0	1077	TCGA-02-0010-D22199;TCGA-02-0010-D22201;TCGA-02-0010-D22200	905a344f-2c01-4d7e-8827-0e95ee366cc6;5f34c085-4d08-4a72-965c-0b86567bcad9;2efba21c-1f13-4b86-9f24-048e1a28bb39	Not Available;Not Available;Not Available	30;12;12	569;Not Available;Not Available	509;Not Available;Not Available	Temozolomide;Thalidomide;CPT 11	Not Available;Not Available;Not Available	3;1;1	2;Not Available;Not Available	Not Available;Not Available;Not Available	mg/m2;Not Available;Not Available	ADJUVANT;RECURRENCE;RECURRENCE	Not Applicable;Not Applicable;Not Applicable	Not Available;Not Available;Not Available	PO;Not Available;Not Available	Not Available;Not Available;Not Available	Chemotherapy;Chemotherapy;Chemotherapy	Not Available;Not Available;Not Available	200;Not Available;Not Available	mg/m2;Not Available;Not Available	Not Available;Not Available;Not Available	2009;2010;2010	Not Available	NOT HISPANIC OR LATINO	TCGA-02-0010-F22198	fed3ec3b-973c-4042-add1-641082d4c04b	16	1077
TCGA-19-1386	MALE	2201	Untreated primary (de novo) GBM	Brain	Dead	1	334		Progression of Disease	WITH TUMOR		43	Not Available	TCGA-06-0409	6db66d6e-b44e-41fa-b904-aa61af0acf1c	10	-16023	2201	0	2145	TCGA-06-0409-D22833;TCGA-06-0409-D22832;TCGA-06-0409-D22828;TCGA-06-0409-D22829;TCGA-06-0409-D22831;TCGA-06-0409-D22827;TCGA-06-0409-D22830;TCGA-06-0409-D22826;TCGA-06-0409-D22834	c6ba58a3-c0f3-4f4e-8861-631242d450f1;22a6969c-40ff-4d12-b813-d08f7f36049d;0983038a-bfcb-4a28-89e8-a5f9dccb4a52;d5c62680-dae5-4634-ad2c-c3cc59132478;71f309f5-09c6-4be0-8508-d57b0d52dfd7;7ba5a9b1-760b-4743-b977-af31b8c4d168;b900a154-e45d-41af-a0a4-a1fc145bf019;77f56acb-5b7b-4db2-9994-e37e0b5a47ab;916495e6-cb05-4605-bd45-d22f95620573	Not Available;Not Available;Not Available;Not Available;Not Available;Not Available;Not Available;Not Available;Not Available	29;29;29;29;29;29;29;29;29	1628;1779;348;348;1267;348;471;149;2114	1294;1294;168;168;1267;168;379;75;1845	Procarbazine;Tamoxifen;Lomustine;Vincristine;Gliadel Wafer;Procarbazine;9 immunoamino camptnetecin;Hyroxyurea;Irinotecan	Not Available;Not Available;Not Available;Not Available;Not Available;Not Available;Not Available;Not Available;Not Available	11;11;11;11;11;11;11;11;11	12;19;04;04;01;04;06;01;04	50;20;Not Available;Not Available;Not Available;Not Available;Not Available;Not Available;125	mg;mg;Not Available;Not Available;{Wafer};Not Available;Not Available;Not Available;mg	PROGRESSION;PROGRESSION;ADJUVANT;ADJUVANT;PROGRESSION;ADJUVANT;PROGRESSION;ADJUVANT;PROGRESSION	Not Applicable;Not Applicable;Not Applicable;Not Applicable;Not Applicable;Not Applicable;Not Applicable;Not Applicable;Not Applicable	Not Available;Not Available;Not Available;Not Available;Not Available;Not Available;Not Available;Not Available;Not Available	PO;PO;Not Available;Not Available;INTUM;Not Available;Not Available;PO;IV	NO;NO;NO;NO;NO;NO;NO;NO;NO	Chemotherapy;Chemotherapy;Chemotherapy;Chemotherapy;Chemotherapy;Chemotherapy;Chemotherapy;Chemotherapy;Chemotherapy	Not Available;Not Available;Not Available;Not Available;Not Available;Not Available;Not Available;Not Available;Not Available	100;140;Not Available;Not Available;Not Available;Not Available;Not Available;Not Available;Not Available	mg;mg;Not Available;Not Available;{Wafer};Not Available;Not Available;Not Available;mg	Not Available;Not Available;Not Available;Not Available;Not Available;Not Available;Not Available;Not Available;Not Available	2011;2011;2011;2011;2011;2011;2011;2011;2011	Not Available	NOT HISPANIC OR LATINO	TCGA-06-0409-F22825	287e3cc3-ce1f-48db-adf9-2cca646ea24a	10	2201
TCGA-19-1388	MALE	0	Glioblastoma Multiforme (GBM)	Brain	Alive	0	0			Unknown		51	Not Available	TCGA-RR-A6KB	6F1B1011-D7A4-4A05-B6FF-288183E7254B	18	-18713	Not Applicable	0	0																								Unknown	NOT HISPANIC OR LATINO	TCGA-RR-A6KB-F67184	90EF2F1C-4995-4FE8-B2B2-5451D8E47C3D	31	Not Applicable
TCGA-19-1389	MALE	541	Untreated primary (de novo) GBM	Brain	Dead	1	331		Recurrence	WITH TUMOR		31	Not Available	TCGA-14-1821	38dd826d-06dc-4a73-b852-c3d78c9c3ff4	1	-11329	541	0	541	TCGA-14-1821-D25203;TCGA-14-1821-D25202;TCGA-14-1821-D25204	c3b96b1d-5927-4053-9d0c-643ec9d447e5;5ba80971-a029-4f90-b541-362e9c41cdf0;f92eda1c-eb5b-4931-a78d-c67ed469b91b	Not Available;Not Available;Not Available	1;1;1	Not Available;69;Not Available	0;40;331	Dexamethasone;Temodar;Dexamethasone	Not Available;Not Available;Not Available	9;9;9	Not Available;01;Not Available	Not Available;Not Available;Not Available	Not Available;mg;Not Available	ADJUVANT;ADJUVANT;PROGRESSION	Not Applicable;Not Applicable;Not Applicable	Not Available;Not Available;Not Available	Not Available;PO;Not Available	NO;NO;NO	Hormone Therapy;Chemotherapy;Hormone Therapy	Not Available;Not Available;Not Available	Not Available;5400;Not Available	Not Available;mg;Not Available	Not Available;Not Available;Not Available	2009;2009;2009	Not Available	Not Available	TCGA-14-1821-F25201	575f8994-6d79-4108-94d6-6a5a678b814f	1	541
TCGA-19-1390	MALE	539	Untreated primary (de novo) GBM	Brain	Dead	1	293		Progression of Disease	WITH TUMOR		14	Not Available	TCGA-02-0266	ca9ad9d3-0ac6-403a-98a2-f679d0ee009e	17	-5303	539	0	539																								Not Available	HISPANIC OR LATINO	TCGA-02-0266-F22453	f067b77e-22ef-4cb9-a87d-c5b253728df5	17	539
TCGA-19-1392	MALE	705	Untreated primary (de novo) GBM	Brain	Dead	1	74		Progression of Disease	WITH TUMOR		56	Not Available	TCGA-02-0111	09ddf661-25fd-4baa-a1e8-bf90b2bb1d31	16	-20813	705	0	705	TCGA-02-0111-D22423	f0537f98-6c41-4965-984e-4f548827b55b	Not Available	21	74	28	Temozolomide	Not Available	5	1	Not Available	ug/m2	ADJUVANT	Not Applicable	Not Available	PO	NO	Chemotherapy	Not Available	75	ug/m2	Not Available	2009	Not Available	NOT HISPANIC OR LATINO	TCGA-02-0111-F22422	e2e4b03b-4fa2-4539-98ce-de61de137f7b	16	705
TCGA-19-1786	MALE	62	Untreated primary (de novo) GBM	Brain	Dead	0	62			WITH TUMOR		59	Not Available	TCGA-12-5301	10efeb3c-ef55-4227-91b9-8c2bb4ff43d5	7	-21768	62	0	62	TCGA-12-5301-D23903	78ffd0cc-e45e-4fa9-93d1-f382e466b6a6	Not Available	7	59	24	Temozolomide	Not Available	2	1	75	mg	ADJUVANT	Not Applicable	Not Available	PO	NO	Chemotherapy	Not Available	5400	mg	Not Available	2011	Not Available	NOT HISPANIC OR LATINO	TCGA-12-5301-F23902	4f32ad9a-9a5d-4bf8-b257-94f1dc2fbc0f	7	62
TCGA-19-1788	MALE	167	Untreated primary (de novo) GBM	Brain	Dead	1	8		Progression of Disease	WITH TUMOR		53	Not Available	TCGA-02-0071	08505b91-58b8-4121-a8ea-b9832331c24a	16	-19425	167	0	167																								Not Available	NOT HISPANIC OR LATINO	TCGA-02-0071-F22354	e2dcaa72-f2af-4b2a-8ed1-4f8d3b63b26e	16	167
TCGA-19-1789	FEMALE	191	Glioblastoma Multiforme (GBM)	Brain	Dead	0	191			WITH TUMOR		72	Not Available	TCGA-RR-A6KA	225F3689-221D-4296-8472-D8C21EEDAF8D	18	-26582	191	0	Not Available																								Unknown	NOT HISPANIC OR LATINO
TCGA-19-1791	FEMALE	379	Untreated primary (de novo) GBM	Brain	Dead	1	200		Progression of Disease	WITH TUMOR		73	Not Available	TCGA-41-6646	a8d708ab-6388-4d42-bc6e-05a8a718ecff	24	-26667	Not Applicable	0	236	TCGA-41-6646-D28024;TCGA-41-6646-D28023	e3083c20-1ad0-4e48-af69-06f619ebaf21;e380dac2-eab0-4fcf-a1c3-d9aa7f9ac98c	Not Available;Not Available	24;24	196;81	112;40	Temozolomide;Temozolomide	Not Available;Not Available	10;10	03;01	320;160	mg;mg	ADJUVANT;ADJUVANT	Not Applicable;Not Applicable	Not Available;Not Available	PO;PO	NO;NO	Chemotherapy;Chemotherapy	Not Available;Not Available	5600;6720	mg;mg	Not Available;Not Available	2011;2011	4	NOT HISPANIC OR LATINO	TCGA-41-6646-F28022;TCGA-41-6646-F31448	72d41e5f-9ccf-4157-8e3b-d380fc341db7;7d5ec33f-564c-462f-a2d2-48dc63973952	24;11	Not Applicable;379
TCGA-19-2619	FEMALE	53	Untreated primary (de novo) GBM	Brain	Dead	0	53			WITH TUMOR		71	Not Available	TCGA-08-0345	57b703b7-1b83-4c43-bbf6-0eea624c2137	11	-25960	53	0	53																								Not Available	Not Available	TCGA-08-0345-F23141	45a924d8-304d-4902-bfab-e0111d9fcb66	11	53
TCGA-19-2620	FEMALE	2362	Untreated primary (de novo) GBM	Brain	Dead	1	255		Progression of Disease	WITH TUMOR		43	Not Available	TCGA-02-0021	d85fa9be-f7fb-407b-af46-31f495b210d6	16	-16035	2362	0	2362	TCGA-02-0021-D22226;TCGA-02-0021-D22230;TCGA-02-0021-D22227;TCGA-02-0021-D22229;TCGA-02-0021-D22228	d5499e0c-1439-4d9e-bd58-2d15a4171cd1;f1f3243d-83f2-48a5-9c99-5db40834e83c;c3982d30-95ec-4ec4-b5f7-891f938fe23f;e2763140-683c-40fe-997b-1fa4b9a5f771;1af1c421-aad6-4864-a78c-e772e4f534c4	Not Available;Not Available;Not Available;Not Available;Not Available	3;12;12;12;12	191;Not Available;Not Available;Not Available;Not Available	72;Not Available;Not Available;Not Available;Not Available	Temozolomide;Celebrex;6 Thiguanine;Xeloda;CCNU	Not Available;Not Available;Not Available;Not Available;Not Available	4;1;1;1;1	Not Available;Not Available;Not Available;Not Available;Not Available	Not Available;Not Available;Not Available;Not Available;Not Available	mg/m2/day;Not Available;Not Available;Not Available;Not Available	ADJUVANT;RECURRENCE;RECURRENCE;RECURRENCE;RECURRENCE	Not Applicable;Not Applicable;Not Applicable;Not Applicable;Not Applicable	Not Available;Not Available;Not Available;Not Available;Not Available	PO;Not Available;Not Available;Not Available;Not Available	NO;Not Available;Not Available;Not Available;Not Available	Chemotherapy;Chemotherapy;Chemotherapy;Chemotherapy;Chemotherapy	Not Available;Not Available;Not Available;Not Available;Not Available	200;Not Available;Not Available;Not Available;Not Available	mg/m2/day;Not Available;Not Available;Not Available;Not Available	Not Available;Not Available;Not Available;Not Available;Not Available	2009;2010;2010;2010;2010	Not Available	NOT HISPANIC OR LATINO	TCGA-02-0021-F22225	571de6f8-ffe0-4fb2-926a-ee94ee95a741	16	2362
TCGA-19-2623	MALE	1731	Untreated primary (de novo) GBM	Brain	Dead	1	1428		Progression of Disease	WITH TUMOR		47	Not Available	TCGA-06-0164	9ad6535c-da13-4f16-9df9-2b5df9aafe8c	8	-17510	1731	0	1730																								Not Available	NOT HISPANIC OR LATINO	TCGA-06-0164-F22684	e59b4659-4039-438d-9ad2-af6680ff382d	8	1731
TCGA-19-2624	MALE	764	Untreated primary (de novo) GBM	Brain	Dead	1	691		Progression of Disease	WITH TUMOR		48	Not Available	TCGA-02-0337	19146c75-8f41-44f3-8423-7db4d0d0efe1	17	-17643	764	0	764	TCGA-02-0337-D22510;TCGA-02-0337-D22511;TCGA-02-0337-D22509	3015f1ab-862e-42e0-a887-01e34aa9e664;7caf9972-ebaa-4d55-83e5-fd60607c4d9e;e042cb9c-02d7-4209-8668-bdd60e2d46fc	Not Available;Not Available;Not Available	2;2;2	434;428;428	185;185;185	CCNU;Vincristine;Procarbazine	Not Available;Not Available;Not Available	4;4;4	5;5;5	Not Available;Not Available;Not Available	mg/m2/day;mg/m2/day;mg/m2/day	ADJUVANT;ADJUVANT;ADJUVANT	Not Applicable;Not Applicable;Not Applicable	Not Available;Not Available;Not Available	IV;IV;IV	NO;NO;NO	Chemotherapy;Chemotherapy;Chemotherapy	Not Available;Not Available;Not Available	110;1.4;60	mg/m2/day;mg/m2/day;mg/m2/day	Not Available;Not Available;Not Available	2009;2009;2009	Not Available	NOT HISPANIC OR LATINO	TCGA-02-0337-F22508	1fa8b0ef-91a7-438c-bbbd-ef96571982e4	17	764
TCGA-19-2625	FEMALE	103	Untreated primary (de novo) GBM	Brain	Dead	0	103			WITH TUMOR		59	Not Available	TCGA-08-0359	0aa5b68f-2b99-44d2-b17f-f4eb17fe891e	12	-21748	103	0	29																								Not Available	NOT HISPANIC OR LATINO	TCGA-08-0359-F23244	bc94703f-abb6-4638-8b64-48e87be1e42c	12	103
TCGA-19-2629	MALE	148	Untreated primary (de novo) GBM	Brain	Dead	0	148			TUMOR FREE		70	Not Available	TCGA-19-2620	352768f9-3ce1-419c-beef-6515c78f5d7a	12	-25665	148	0	148	TCGA-19-2620-D25432	b13b00a7-5216-4c87-a6dd-3acaf18dca53	Not Available	12	51	33	Temozolomide	Not Available	5	1	Not Available	Not Available	ADJUVANT	Not Applicable	Not Available	PO	NO	Chemotherapy	Not Available	Not Available	Not Available	Not Available	2010	Not Available	NOT HISPANIC OR LATINO	TCGA-19-2620-F25431	c32d5834-9dec-42b0-b4b8-1220e81b89ba	12	148
TCGA-19-2631	FEMALE	486	Untreated primary (de novo) GBM	Brain	Dead	1	322		Recurrence	WITH TUMOR		66	Not Available	TCGA-12-1093	77d4d3ef-3fe0-4f93-a863-b5840926576c	17	-24297	486	0	364	TCGA-12-1093-D23406;TCGA-12-1093-D23407;TCGA-12-1093-D23404;TCGA-12-1093-D23405;TCGA-12-1093-D23403	98ef2454-90a4-4553-86d0-3dde38f1d246;034f41e0-7722-42dc-92c9-9382fe9ab69d;5c758f09-1c42-4b89-917a-cf0672708bcc;ff36d925-1ea9-4968-a97c-dc45ab1a5892;74e20754-348f-4d18-96bf-518729e932ac	Not Available;Not Available;Not Available;Not Available;Not Available	17;17;17;17;17	364;317;317;364;79	339;126;105;339;38	Panzem;ATTAC;Temodor;Temozolamide;Temodor	Not Available;Not Available;Not Available;Not Available;Not Available	3;3;3;3;3	1;Not Available;5;1;1	Not Available;Not Available;Not Available;Not Available;Not Available	mg;mL;mg/m2;mg/m2;mg/m2	PROGRESSION;ADJUVANT;ADJUVANT;PROGRESSION;ADJUVANT	Not Applicable;Not Applicable;Not Applicable;Not Applicable;Not Applicable	Not Available;Not Available;Not Available;Not Available;Not Available	PO;PO;PO;PO;PO	Not Available;Not Available;Not Available;Not Available;Not Available	Chemotherapy;Immunotherapy;Chemotherapy;Chemotherapy;Chemotherapy	Not Available;Not Available;Not Available;Not Available;Not Available	6000;1;1000;50;75	mg;mL;mg/m2;mg/m2;mg/m2	Not Available;Not Available;Not Available;Not Available;Not Available	2009;2009;2009;2009;2009	Not Available	NOT HISPANIC OR LATINO	TCGA-12-1093-F23402	09b5002d-2b70-4099-8f1e-7d30822150ec	17	486
TCGA-19-4065	FEMALE	258	Untreated primary (de novo) GBM	Brain	Alive	0	258			WITH TUMOR		42	Not Available	TCGA-28-1752	68f6976e-d3f2-432d-a121-274e228735b0	30	-15565	Not Applicable	0	258	TCGA-28-1752-D27073;TCGA-28-1752-D27075;TCGA-28-1752-D27076;TCGA-28-1752-D27072;TCGA-28-1752-D27074	7a0e3cd5-2a4d-4930-afaa-9c0cbcfcac13;3ebccaa0-bca5-48d7-80f8-931e0536c80e;820d8a68-e195-4e3d-bcb7-9ffc99819c14;39720aac-a855-4883-878b-bdbd7e39d450;74048dab-3f43-4f2c-8a3c-ef7166049a98	Not Available;Not Available;Not Available;Not Available;Not Available	30;30;30;30;30	272;272;132;272;272	11;11;105;11;11	Temozolomide;Temozolomide;Dendriticcell Vaccine;Temozolomide;Temozolomide	Not Available;Not Available;Not Available;Not Available;Not Available	11;11;11;11;11	05;05;Not Available;05;05	Not Available;Not Available;Not Available;Not Available;Not Available	mg;mg;Not Available;mg;mg	ADJUVANT;ADJUVANT;ADJUVANT;ADJUVANT;ADJUVANT	Not Applicable;Not Applicable;Not Applicable;Not Applicable;Not Applicable	Not Available;Not Available;Not Available;Not Available;Not Available	PO;PO;Other (specify below);PO;PO	NO;NO;NO;NO;NO	Chemotherapy;Chemotherapy;Immunotherapy;Chemotherapy;Chemotherapy	Not Available;Not Available;Not Available;Not Available;Not Available	1800;3000;3;5880;1440	mg;mg;Not Available;mg;mg	Not Available;Not Available;Not Available;Not Available;Not Available	2009;2009;2009;2009;2009	1	NOT HISPANIC OR LATINO	TCGA-28-1752-F27071	5383ba4d-6334-4018-af8d-ba55d65ebd3b	30	Not Applicable
TCGA-19-4068	MALE	713	Untreated primary (de novo) GBM	Brain	Dead	1	247		Progression of Disease	WITH TUMOR		53	Not Available	TCGA-28-5214	cb4f4617-8260-475d-a650-2f049474b001	22	-19520	Not Applicable	0	432	TCGA-28-5214-D14984;TCGA-28-5214-D28891;TCGA-28-5214-D16137;TCGA-28-5214-D15533;TCGA-28-5214-D28892;TCGA-28-5214-D28893;TCGA-28-5214-D45678	cafa9d69-4906-4db6-a3ef-0ec280d5aae8;eb0f0db2-54e3-4e8b-9e18-5ad851ecebe8;a47ec641-5d90-4ab3-97ea-d3280dfea7bb;8deb61b6-2782-4b98-a72f-9f387b8f1a73;df4a2641-3134-4707-8a6b-ae20aafe007c;93072190-87a7-4b1b-ba78-f8d42a784b19;6A87CF40-AAB3-40BC-9730-C4D442696300	Not Available;Not Available;Not Available;Not Available;Not Available;Not Available;Not Available	14;22;23;23;24;14;24	Not Available;Not Available;Not Available;Not Available;Not Available;Not Available;62	20;20;262;262;262;262;20	Temodar;Temodar;CPT 11;Avastin;Avastin;CPT 11;Temodar	Not Available;Not Available;Not Available;Not Available;Not Available;Not Available;Unknown	7;7;8;8;8;9;7	02;02;Not Available;Not Available;Not Available;Not Available;Not Available	1750;1750;Not Available;10;10;Not Available;Not Available	mg/m2/day;mg/m2/day;Not Available;mg/kg;mg/kg;Not Available;Not Available	ADJUVANT;ADJUVANT;RECURRENCE;RECURRENCE;RECURRENCE;RECURRENCE;Not Available	Not Applicable;Not Applicable;Not Applicable;Not Applicable;Not Applicable;Not Applicable;Not Applicable	01;Not Available;02;02;Not Available;Not Available;Not Available	PO;PO;IV;IV;IV;IV;Not Available	YES;YES;YES;YES;YES;YES;NO	Chemotherapy;Chemotherapy;Chemotherapy;Chemotherapy;Chemotherapy;Chemotherapy;Chemotherapy	Not Available;Not Available;Not Available;Not Available;Not Available;Not Available;Not Available	Not Available;Not Available;Not Available;Not Available;Not Available;Not Available;Not Available	mg/m2/day;mg/m2/day;Not Available;Not Available;mg/kg;Not Available;Not Available	Not Available;Not Available;Not Available;Not Available;Not Available;Not Available;Not Available	2011;2011;2011;2011;2011;2011;2013	Not Available	Not Available	TCGA-28-5214-F14982;TCGA-28-5214-F28890;TCGA-28-5214-F45676	a4ff9ef2-b3ee-4f09-ad69-9a7553fff9ea;4afbe20c-9d0a-4008-a4fa-8ebdb5c34164;D1348EDD-4CA2-41E1-9B45-B1B5AD3A1D9C	14;22;24	Not Applicable;Not Applicable;713
TCGA-19-5947	MALE	815	Untreated primary (de novo) GBM	Brain	Dead	1	750		Recurrence	WITH TUMOR		61	Not Available	TCGA-06-1800	b1ce95bf-7441-4aac-8131-19a177d2b8ac	19	-22332	815	0	815	TCGA-06-1800-D22926	68c6d65a-f0b1-4c05-84cb-c3378581a543	Not Available	19	275	94	Temodar	Not Available	8	6	Not Available	mg	ADJUVANT	Not Applicable	Not Available	PO	NO	Chemotherapy	Not Available	400	mg	Not Available	2009	Not Available	NOT HISPANIC OR LATINO	TCGA-06-1800-F22925	a7ac690d-f18e-4db2-baa3-61ae6bb4e8c5	19	815
TCGA-19-5952	MALE	146	Untreated primary (de novo) GBM	Brain	Dead	1	125		Progression of Disease	WITH TUMOR		17	Not Available	TCGA-08-0521	b2a01580-d18f-40b5-875b-93e9c000b0e1	11	-6377	146	0	146	TCGA-08-0521-D23322;TCGA-08-0521-D23321	3e04ec4a-1e27-49cf-adf2-4401a99cbc9c;680f2489-45ef-4bc9-8c53-1b187c4959dc	Not Available;Not Available	24;24	126;63	99;27	Temodar;Temodar	Not Available;Not Available	4;4	1;1	Not Available;Not Available	mg;mg	ADJUVANT;ADJUVANT	Not Applicable;Not Applicable	Not Available;Not Available	PO;PO	NO;NO	Chemotherapy;Chemotherapy	Not Available;Not Available	300;140	mg;mg	Not Available;Not Available	2009;2009	Not Available	HISPANIC OR LATINO	TCGA-08-0521-F23320	16d0946e-9b30-4a30-8234-43f9f485f8e0	11	146
TCGA-19-5954	FEMALE	135	Untreated primary (de novo) GBM	Brain	Dead	0	135			WITH TUMOR		81	Not Available	TCGA-41-3393	6fac5bce-2bc0-4234-9e3e-11891c2fe00e	26	-29904	135	0	135	TCGA-41-3393-D28005	5040f925-eee6-4347-af3b-cebf0cec314c	Not Available	18	95	51	Temodar	Not Available	11	1	120	mg	OTHER, SPECIFY IN NOTES	Concurrent chemoradiation	Not Available	PO	NO	Chemotherapy	Not Available	5040	mg	Not Available	2010	4	NOT HISPANIC OR LATINO	TCGA-41-3393-F28004	2d306d7e-fcd0-456a-869f-5023617fc00c	26	135
TCGA-19-5955	MALE	889	Untreated primary (de novo) GBM	Brain	Dead	1	439		Recurrence	WITH TUMOR		32	Not Available	TCGA-08-0350	dc624b20-2854-4235-ae7e-672156ee30e3	19	-11905	889	0	104	TCGA-08-0350-D23173;TCGA-08-0350-D23174	3441cfac-cebc-445b-978a-38b0986ed31a;bf9033fd-0c2c-4fac-89e3-6ccd90b1e437	Not Available;Not Available	24;24	629;838	446;678	Temodor;Tarceva	Not Available;Not Available	4;4	05;Not Available	Not Available;Not Available	Not Available;mg/day	PROGRESSION;PROGRESSION	Not Applicable;Not Applicable	Not Available;Not Available	PO;Not Available	NO;NO	Chemotherapy;Targeted Molecular therapy	Not Available;Not Available	Not Available;450	Not Available;mg/day	Not Available;Not Available	2009;2009	Not Available	NOT HISPANIC OR LATINO	TCGA-08-0350-F23172	2fee71c6-6b34-428b-a4d9-2b0c534f7029	19	889
TCGA-19-5958	MALE	114	Untreated primary (de novo) GBM	Brain	Dead	0	114			WITH TUMOR		58	Not Available	TCGA-06-5856	f4fe7c02-be19-4929-8638-960e5776494c	9	-21232	114	0	114																								Not Available	NOT HISPANIC OR LATINO	TCGA-06-5856-F23034	d8d42ac3-eefe-4aa5-ae75-3e76177e0900	9	114
TCGA-19-5959	MALE	8	Untreated primary (de novo) GBM	Brain	Dead	0	8			WITH TUMOR		71	Not Available	TCGA-06-0402	01c878a3-7c3d-457f-99fa-df255960a122	10	-26059	8	0	8																								Not Available	NOT HISPANIC OR LATINO	TCGA-06-0402-F22823	e8ba9da4-7cad-4fe6-9461-85bc7d2bb8fa	10	8
TCGA-19-5960	MALE	641	Untreated primary (de novo) GBM	Brain	Dead	1	507		Progression of Disease	WITH TUMOR		21	Not Available	TCGA-32-1973	f6d64459-e639-4557-bf10-a9148263ee26	14	-7756	641	0	641	TCGA-32-1973-D27728;TCGA-32-1973-D27729;TCGA-32-1973-D27730;TCGA-32-1973-D27726;TCGA-32-1973-D27727;TCGA-32-1973-D27725;TCGA-32-1973-D27731	23a0a6a7-9fd2-4eec-a9a5-774a34e51303;1ab2fc02-68f8-4fb9-8194-ac9aa7706fca;e902c34d-b887-4d7e-a999-5ac5955c0eea;1914aeb1-3d99-4896-b81a-5ed5e5362d9a;92c146a5-ed33-460e-a27e-999907f50690;6770b085-082a-4d02-84a3-27e1604c9488;a93fe9c1-ad81-4585-88a1-5d8786b4ddc8	Not Available;Not Available;Not Available;Not Available;Not Available;Not Available;Not Available	15;15;15;15;15;15;24	417;631;631;542;64;542;32	99;549;549;521;22;521;23	Temodar;Avastin;Irinotecan;Temodar;Temodar;BIBW2992;Metexafin Gadolinium	Not Available;Not Available;Not Available;Not Available;Not Available;Not Available;Not Available	6;6;6;6;6;6;1	12;6;6;1;Not Available;1;2	390;949;125;150;300;Not Available;5	Not Available;Not Available;Not Available;mg;Not Available;Not Available;mg/kg	ADJUVANT;PROGRESSION;PROGRESSION;PROGRESSION;ADJUVANT;PROGRESSION;ADJUVANT	Not Applicable;Not Applicable;Not Applicable;Not Applicable;Not Applicable;Not Applicable;Not Applicable	Not Available;Not Available;Not Available;Not Available;Not Available;Not Available;Not Available	PO;IV;IV;PO;PO;PO;IP;IV	NO;NO;NO;NO;NO;NO;NO	Chemotherapy;Chemotherapy;Chemotherapy;Chemotherapy;Chemotherapy;Chemotherapy;Chemotherapy	Not Available;Not Available;Not Available;Not Available;Not Available;Not Available;Not Available	Not Available;Not Available;Not Available;Not Available;Not Available;Not Available;Not Available	Not Available;Not Available;Not Available;mg;Not Available;Not Available;mg/kg	Not Available;Not Available;Not Available;Not Available;Not Available;Not Available;Not Available	2011;2011;2011;2011;2011;2011;2012	Not Available	HISPANIC OR LATINO	TCGA-32-1973-F27724	0eafee2b-2f11-4225-afd4-cf25a1e78f5f	14	641
TCGA-26-1438	MALE	766	Untreated primary (de novo) GBM	Brain	Dead	0	766			TUMOR FREE		67	Not Available	TCGA-32-2638	1b25795e-69ad-47fd-bb2f-94ff0910fae1	31	-24658	Not Applicable	0	224	TCGA-32-2638-D27809;TCGA-32-2638-D27807;TCGA-32-2638-D27808	90bfcd5e-eea7-40b7-bf20-e78b8b99204f;ec5d9310-7853-4497-9be0-12860c642cae;34681eed-1319-4185-93b7-7ddea7bfdc42	Not Available;Not Available;Not Available	31;31;6	133;68;114	49;26;110	Bevacizumab or placebo RTOG 0825;Temozolomide;Temozolomide	Not Available;Not Available;Not Available	8;8;10	Not Available;Not Available;Not Available	10;Not Available;Not Available	mg/kg;mg/day;mg/day	ADJUVANT;ADJUVANT;ADJUVANT	Not Applicable;Not Applicable;Not Applicable	Not Available;Not Available;Not Available	IV;PO;PO	NO;NO;NO	Targeted Molecular therapy;Chemotherapy;Chemotherapy	Not Available;Not Available;Not Available	Not Available;190;380	mg/kg;mg/day;mg/day	Not Available;Not Available;Not Available	2010;2010;2010	0	NOT HISPANIC OR LATINO	TCGA-32-2638-F27806;TCGA-32-2638-F12883;TCGA-32-2638-F15675;TCGA-32-2638-F30533	a2df71a3-da50-4580-bd52-a8bd8b5ad086;1036221a-b2c2-4e0e-9b5d-78cb931fab9a;323d4620-7e07-45dd-87cc-55f8024bc0c3;e2426165-cae0-4437-9921-f92d85381384	31;31;15;3	Not Applicable;Not Applicable;Not Applicable;766
TCGA-26-1439	MALE	790	Untreated primary (de novo) GBM	Brain	Dead	1	379		Progression of Disease	Not Available		60	Not Available	TCGA-12-0670	f7dd387f-eca9-4028-b296-2ca6d56d3bde	28	-22189	790	0	790	TCGA-12-0670-D23532;TCGA-12-0670-D23535;TCGA-12-0670-D23551;TCGA-12-0670-D23536;TCGA-12-0670-D23539;TCGA-12-0670-D23534;TCGA-12-0670-D23537;TCGA-12-0670-D23550;TCGA-12-0670-D23544;TCGA-12-0670-D23545;TCGA-12-0670-D23541;TCGA-12-0670-D23547;TCGA-12-0670-D23542;TCGA-12-0670-D23546;TCGA-12-0670-D23552;TCGA-12-0670-D23538;TCGA-12-0670-D23548;TCGA-12-0670-D23549;TCGA-12-0670-D23533;TCGA-12-0670-D23540…	3ecc40a3-dd80-4ab9-b419-821926283eff;0be12284-5c9f-4fbc-a4bc-16a33097e010;b16b7010-4713-4627-988b-b02feb755a02;6b93f331-1d67-49d2-afbd-72b4fc799ea7;c0b23a46-8a32-4ed5-8084-97cf367fd931;17c7b5af-61d2-4836-b4db-24ff1f38887c;16253cb7-0d72-41ce-b650-b17eb6a9572b;888dc526-60c7-44ce-9fe9-de5128a8f5a9;700ca24e-da97-4cff-b798-4d6f127be5e5;50f3f112-ee32-4917-a368-1f949d4b6e9e;bf50ef37-2a1f-4a63-9739-5972c…	Not Available;Not Available;Not Available;Not Available;Not Available;Not Available;Not Available;Not Available;Not Available;Not Available;Not Available;Not Available;Not Available;Not Available;Not Available;Not Available;Not Available;Not Available;Not Available;Not Available;Not Available	28;28;28;28;28;28;28;28;28;28;28;28;28;28;28;28;28;28;28;28;28	183;378;77;448;601;288;516;770;378;448;576;576;601;516;77;576;601;722;203;516;722	148;329;43;407;578;211;448;722;327;407;516;516;578;448;43;516;578;601;183;448;601	Temozolomide;CPT-11;MAB I131;CPT-11;CCNU;CCNU;Temozolomide;Celebrex;Celebrex;Celebrex;Tamoxifen;Celebrex;Tamoxifen;Celebrex;ch81c6;CCNU;Celebrex;Celebrex;Temozolomide;Tamoxifen;Tamoxifen	Not Available;Not Available;Not Available;Not Available;Not Available;Not Available;Not Available;Not Available;Not Available;Not Available;Not Available;Not Available;Not Available;Not Available;Not Available;Not Available;Not Available;Not Available;Not Available;Not Available;Not Available	5;5;5;5;5;5;5;5;5;5;5;5;5;5;5;5;5;5;5;5;5	01;01;Not Available;01;01;02;02;Not Available;Not Available;Not Available;Not Available;Not Available;Not Available;Not Available;Not Available;02;Not Available;Not Available;01;Not Available;Not Available	Not Available;Not Available;Not Available;Not Available;Not Available;Not Available;Not Available;Not Available;Not Available;Not Available;Not Available;Not Available;Not Available;Not Available;Not Available;Not Available;Not Available;Not Available;Not Available;Not Available;Not Available	mg/m2;mg/m2;mCi;mg/m2;mg/m2;mg/m2;mg/m2;mg/m2;mg/m2;mg/m2;mg;mg/m2;mg;mg/m2;mg;mg/m2;mg/m2;mg/m2;mg/m2;mg;mg	ADJUVANT;ADJUVANT;ADJUVANT;ADJUVANT;ADJUVANT;ADJUVANT;ADJUVANT;ADJUVANT;ADJUVANT;ADJUVANT;ADJUVANT;ADJUVANT;ADJUVANT;ADJUVANT;ADJUVANT;ADJUVANT;ADJUVANT;ADJUVANT;ADJUVANT;ADJUVANT;ADJUVANT	Not Applicable;Not Applicable;Not Applicable;Not Applicable;Not Applicable;Not Applicable;Not Applicable;Not Applicable;Not Applicable;Not Applicable;Not Applicable;Not Applicable;Not Applicable;Not Applicable;Not Applicable;Not Applicable;Not Applicable;Not Applicable;Not Applicable;Not Applicable;Not Applicable	Not Available;Not Available;Not Available;Not Available;Not Available;Not Available;Not Available;Not Available;Not Available;Not Available;Not Available;Not Available;Not Available;Not Available;Not Available;Not Available;Not Available;Not Available;Not Available;Not Available;Not Available	PO;IV;Not Available;IV;PO;PO;PO;PO;PO;PO;PO;PO;PO;PO;Not Available;PO;PO;PO;PO;PO;PO	NO;NO;NO;NO;NO;NO;NO;NO;NO;NO;NO;NO;NO;NO;NO;NO;NO;NO;NO;NO;NO	Chemotherapy;Chemotherapy;Targeted Molecular therapy;Chemotherapy;Chemotherapy;Chemotherapy;Chemotherapy;Immunotherapy;Immunotherapy;Immunotherapy;Hormone Therapy;Immunotherapy;Hormone Therapy;Immunotherapy;Targeted Molecular therapy;Chemotherapy;Immunotherapy;Immunotherapy;Chemotherapy;Hormone Therapy;Hormone Therapy	Not Available;Not Available;Not Available;Not Available;Not Available;Not Available;Not Available;Not Available;Not Available;Not Available;Not Available;Not Available;Not Available;Not Available;Not Available;Not Available;Not Available;Not Available;Not Available;Not Available;Not Available	150;125;80;125;110;110;200;125;125;125;200;125;200;125;10;110;125;125;200;200;200	mg/m2;mg/m2;mCi;mg/m2;mg/m2;mg/m2;mg/m2;mg/m2;mg/m2;mg/m2;mg;mg/m2;mg;mg/m2;mg;mg/m2;mg/m2;mg/m2;mg/m2;mg;mg	Not Available;Not Available;Not Available;Not Available;Not Available;Not Available;Not Available;Not Available;Not Available;Not Available;Not Available;Not Available;Not Available;Not Available;Not Available;Not Available;Not Available;Not Available;Not Available;Not Available;Not Available	2009;2009;2009;2009;2009;2009;2009;2009;2009;2009;2009;2009;2009;2009;2009;2009;2009;2009;2009;2009;2009	Not Available	NOT HISPANIC OR LATINO	TCGA-12-0670-F23531	0ef8bb69-e49a-42fb-b633-ac3c80a3ffdb	28	790
TCGA-26-1442	FEMALE	717	Untreated primary (de novo) GBM	Brain	Dead	1	351		Progression of Disease	WITH TUMOR		39	Not Available	TCGA-06-0650	522808a2-f19d-4fab-b67e-0c31ec54b757	4	-14560	717	0	717	TCGA-06-0650-D23090;TCGA-06-0650-D23093;TCGA-06-0650-D23095;TCGA-06-0650-D23092;TCGA-06-0650-D23094;TCGA-06-0650-D23089;TCGA-06-0650-D23091;TCGA-06-0650-D23096	861bfd2d-6cee-4187-9abf-457f63539982;67185a38-48fc-4c42-9dff-403b7dd80eda;4bc0254f-d6c7-4dc5-b0bf-29f041c1434a;a301e609-2782-4520-9640-095ba9e16eab;bcacea2d-9846-4d57-b3a6-d0f69e0147d1;b4cff9f4-78ec-43df-a7f3-c6a8c79e8b24;04007984-e8ca-44ef-880b-6ec64d6154b9;f2d3b76e-c8f6-46d3-8c25-b918dd86776f	Not Available;Not Available;Not Available;Not Available;Not Available;Not Available;Not Available;Not Available	10;10;10;10;10;10;10;10	355;513;678;431;560;67;389;658	96;495;586;389;516;26;389;516	Temozolomide;Erlotinib;Temozolomide;AZD;Irinotecan;Temozolomide;Lomustine;Bevacizumab	Not Available;Not Available;Not Available;Not Available;Not Available;Not Available;Not Available;Not Available	10;10;10;10;10;10;10;10	04;01;03;01;02;01;01;Not Available	150;150;100;20;125;75;160;10	mg;mg/day;mg;mg/day;mg;mg;mg;mg	ADJUVANT;PROGRESSION;PROGRESSION;PROGRESSION;PROGRESSION;ADJUVANT;PROGRESSION;PROGRESSION	Not Applicable;Not Applicable;Not Applicable;Not Applicable;Not Applicable;Not Applicable;Not Applicable;Not Applicable	Not Available;Not Available;Not Available;Not Available;Not Available;Not Available;Not Available;Not Available	PO;PO;PO;PO;IV;PO;PO;IV	NO;NO;NO;NO;NO;NO;NO;NO	Chemotherapy;Chemotherapy;Chemotherapy;Chemotherapy;Chemotherapy;Chemotherapy;Chemotherapy;Targeted Molecular therapy	Not Available;Not Available;Not Available;Not Available;Not Available;Not Available;Not Available;Not Available	230;150;160;20;200;110;160;614	mg;mg/day;mg;mg/day;mg;mg;mg;mg	Not Available;Not Available;Not Available;Not Available;Not Available;Not Available;Not Available;Not Available	2011;2011;2011;2011;2011;2011;2011;2011	0	NOT HISPANIC OR LATINO	TCGA-06-0650-F23088	cc8cc0c0-d226-4652-a245-b06c2f4e0b70	4	717
TCGA-26-1799	FEMALE	560	Untreated primary (de novo) GBM	Brain	Dead	1	328		Recurrence	WITH TUMOR		56	Not Available	TCGA-08-0529	aaa7d45b-ce3c-4099-ab4a-377e3aee9f96	18	-20556	560	0	527	TCGA-08-0529-D23348;TCGA-08-0529-D23350;TCGA-08-0529-D23349	8edbabf9-11f1-4faa-9331-71bad6425735;71e78233-8b19-463d-87a8-2aeebfe0b9bb;8011d7f2-a247-4adc-85e1-539f022f7899	Not Available;Not Available;Not Available	24;24;24	84;353;328	41;349;106	Temodar;IL-13 Pseudomonas exotoxin;Temodar	Not Available;Not Available;Not Available	4;4;4	1;Not Available;7	Not Available;Not Available;Not Available	mg/day;mg;mg	ADJUVANT;PROGRESSION;ADJUVANT	Not Applicable;Not Applicable;Not Applicable	Not Available;Not Available;Not Available	PO;Not Available;PO	NO;NO;NO	Chemotherapy;Immunotherapy;Chemotherapy	Not Available;Not Available;Not Available	75;36;200	mg/day;mg;mg	Not Available;Not Available;Not Available	2009;2009;2009	Not Available	HISPANIC OR LATINO	TCGA-08-0529-F23347	1cd9efb4-fcb5-4459-b138-4c90e7684d80	18	560
TCGA-26-5132	FEMALE	587	Untreated primary (de novo) GBM	Brain	Dead	1	326		Recurrence	WITH TUMOR		66	Not Available	TCGA-14-1037	6a9d719d-249a-4756-adc8-e92fa60da229	24	-24426	587	0	587	TCGA-14-1037-D25110;TCGA-14-1037-D25113;TCGA-14-1037-D25114;TCGA-14-1037-D25111;TCGA-14-1037-D25112	5959163d-ba39-4460-b729-6e97ec9c9665;651a26d2-4f94-440f-9b6a-becd3ea3c32b;3a37ced8-55de-4546-b52b-dcad78ef1292;8a78bfe4-b33a-4547-b155-2d3f7521511b;035a2a61-6b32-4764-8ee4-4b79ce2068fd	Not Available;Not Available;Not Available;Not Available;Not Available	24;24;24;24;24	95;Not Available;433;538;Not Available	25;326;346;439;0	Oxaliplatin;Dexamethasone;PS 341;Temodar;Dexamethasome	Not Available;Not Available;Not Available;Not Available;Not Available	9;9;9;9;9	06;Not Available;Not Available;04;Not Available	Not Available;Not Available;Not Available;Not Available;Not Available	mg;Not Available;mg;mg;Not Available	ADJUVANT;PROGRESSION;PROGRESSION;PROGRESSION;ADJUVANT	Not Applicable;Not Applicable;Not Applicable;Not Applicable;Not Applicable	Not Available;Not Available;Not Available;Not Available;Not Available	IV;Not Available;IV;PO;Not Available	NO;NO;NO;NO;NO	Chemotherapy;Hormone Therapy;Targeted Molecular therapy;Chemotherapy;Hormone Therapy	Not Available;Not Available;Not Available;Not Available;Not Available	Not Available;Not Available;36.8;6000;Not Available	mg;Not Available;mg;mg;Not Available	Not Available;Not Available;Not Available;Not Available;Not Available	2009;2009;2009;2009;2009	Not Available	Not Available	TCGA-14-1037-F25109	29854064-7756-4ac8-ac4e-bbf1b9567ae2	24	587
TCGA-26-5133	MALE		Untreated primary (de novo) GBM	Brain		1	94		Recurrence	Not Available		65	Not Available	TCGA-16-0861	8a83ea25-d02e-4af8-9167-b29d3ef393cc	17	-23778	Not Applicable	0	131																								Not Available	Not Available	TCGA-16-0861-F25309	b5abb1c8-4549-448a-a82e-c990f4addab4	17	Not Applicable
TCGA-26-5134	FEMALE	442	Untreated primary (de novo) GBM	Brain	Alive	0	442			Not Available		66	Not Available	TCGA-28-5209	153c2442-ea61-4b5e-8c5c-c71d287c6055	22	-24362	Not Applicable	0	77	TCGA-28-5209-D15025;TCGA-28-5209-D28877	a87875f1-378a-466a-a2e7-2f39634724e9;e8b6763b-1995-4e30-bbea-09c63123dede	Not Available;Not Available	14;22	Not Available;Not Available	Not Available;Not Available	Temodar;Temodar	Not Available;Not Available	7;7	Not Available;Not Available	Not Available;Not Available	Not Available;Not Available	ADJUVANT;ADJUVANT	Not Applicable;Not Applicable	Not Available;Not Available	Not Available;Not Available	Not Available;Not Available	Chemotherapy;Chemotherapy	Not Available;Not Available	Not Available;Not Available	Not Available;Not Available	Not Available;Not Available	2011;2011	Not Available	Not Available	TCGA-28-5209-F15023;TCGA-28-5209-F28876	8540ab78-85d4-4a93-83f2-2ffe33f90a4b;9bf43439-4efc-411d-a7d4-3cfe8ec7a5b7	14;22	Not Applicable;Not Applicable
TCGA-26-5135	MALE	154	Untreated primary (de novo) GBM	Brain	Dead	1	124		Recurrence	WITH TUMOR		57	Not Available	TCGA-27-1830	6e72d2e2-96fe-4fbb-9fe6-39ec28753eb6	2	-21131	154	0	146	TCGA-27-1830-D26909;TCGA-27-1830-D26907;TCGA-27-1830-D26908	5b5b9f37-57e0-4e38-a80e-09074f499715;d7b406d6-5e84-4b17-8abb-e5e35d5163fe;bb31a0d1-b24d-4427-b42f-5ad87f384959	Not Available;Not Available;Not Available	2;2;2	70;86;86	-1;8;8	Dexamethasone;Cisplatin;Temozolomide	Not Available;Not Available;Not Available	10;10;10	Not Available;03;03	Not Available;Not Available;Not Available	mg/day;mg;mg	ADJUVANT;ADJUVANT;ADJUVANT	Not Applicable;Not Applicable;Not Applicable	Not Available;Not Available;Not Available	Not Available;Other (specify below);Other (specify below)	NO;NO;NO	Hormone Therapy;Chemotherapy;Chemotherapy	Not Available;Not Available;Not Available	4;420;3750	mg/day;mg;mg	Not Available;Not Available;Not Available	2009;2009;2009	1	NOT HISPANIC OR LATINO	TCGA-27-1830-F26906	c2eea3eb-c421-42ea-8e3f-c7af4cbd3689	2	154
TCGA-26-5139	MALE	256	Untreated primary (de novo) GBM	Brain	Dead	1	164		Progression of Disease	WITH TUMOR		58	Not Available	TCGA-08-0353	872cb8e8-cd79-4c0b-9b54-5553b07a6ca6	11	-21332	256	0	195	TCGA-08-0353-D23189;TCGA-08-0353-D23188	b1a4241e-37fa-438e-b07b-47e726f0594c;6d8048ff-4849-46cc-b928-7dd435627f6a	Not Available;Not Available	24;24	174;76	112;6	Temodar;Temodar	Not Available;Not Available	4;4	2;1	Not Available;Not Available	mg/m2/day;Not Available	ADJUVANT;ADJUVANT	Not Applicable;Not Applicable	Not Available;Not Available	PO;PO	NO;NO	Chemotherapy;Chemotherapy	Not Available;Not Available	200;Not Available	mg/m2/day;Not Available	Not Available;Not Available	2009;2009	Not Available	NOT HISPANIC OR LATINO	TCGA-08-0353-F23187	be216b4e-fd4f-441f-8b94-74d7061604ad	11	256
TCGA-26-6173	FEMALE	690	Untreated primary (de novo) GBM	Brain	Alive	1	258		Progression of Disease	WITH TUMOR		47	Not Available	TCGA-28-5219	567a8bf1-3793-46bc-9943-16302df056ce	22	-17254	Not Applicable	0	259	TCGA-28-5219-D14963;TCGA-28-5219-D28911	2980a09c-4fdf-40f2-9a0d-73e65f80cdb7;be000c06-f2a2-4c17-98e2-89e9a13f222d	Not Available;Not Available	14;22	Not Available;Not Available	Not Available;Not Available	Temodar;Temodar	Not Available;Not Available	7;7	Not Available;Not Available	Not Available;Not Available	Not Available;Not Available	ADJUVANT;ADJUVANT	Not Applicable;Not Applicable	Not Available;Not Available	Not Available;Not Available	Not Available;Not Available	Chemotherapy;Chemotherapy	Not Available;Not Available	Not Available;Not Available	Not Available;Not Available	Not Available;Not Available	2011;2011	Not Available	Not Available	TCGA-28-5219-F14961;TCGA-28-5219-F28910;TCGA-28-5219-F45771	ab30ec0e-9cdc-440d-b33c-dddd7a6652f9;ccf02555-5cae-4591-8916-b05b4feb52b0;214A20B5-98BD-4AC8-AE21-15BA9721A918	14;22;24	Not Applicable;Not Applicable;Not Applicable
TCGA-26-6174	FEMALE	819	Untreated primary (de novo) GBM	Brain	Dead	1	86		Progression of Disease	WITH TUMOR		61	Not Available	TCGA-12-3648	407849a8-8447-4ede-a9d1-c1dfb535222e	17	-22463	819	0	784	TCGA-12-3648-D23827;TCGA-12-3648-D23825;TCGA-12-3648-D23826;TCGA-12-3648-D23828;TCGA-12-3648-D23831;TCGA-12-3648-D23824;TCGA-12-3648-D23830;TCGA-12-3648-D23829	9de746fc-812e-4d9e-a725-ed252d061992;f5c9814e-c6f3-4d1b-981e-5a5dcca91f5f;d30b5295-ea98-4025-98ca-0f80826c1d0c;03c34ab8-e12c-48d7-8450-85da94a350ae;ae24f877-7bd9-41f6-95db-f5ad2d2abad5;6d2837e0-54c1-46e8-9aaf-9c8cbf77b338;45804fd5-8fc7-40af-be3e-ac3730731eba;4afa0a4f-a76b-4992-9412-f03a9f5f6daa	Not Available;Not Available;Not Available;Not Available;Not Available;Not Available;Not Available;Not Available	17;17;17;17;17;17;17;17	784;452;731;784;784;67;731;452	738;126;508;738;738;14;508;83	Temodar;Temodar;CPT 11;Vp 16;Avastin;Temodar;Avastin;PEP3 KLH	Not Available;Not Available;Not Available;Not Available;Not Available;Not Available;Not Available;Not Available	6;6;6;6;6;6;6;6	1;11;05;01;Not Available;1;Not Available;Not Available	50;100;125;50;10;75;10;500	mg;mg;mg;mg;mg;mg;mg;ug	RECURRENCE;ADJUVANT;RECURRENCE;RECURRENCE;RECURRENCE;ADJUVANT;RECURRENCE;ADJUVANT	Not Applicable;Not Applicable;Not Applicable;Not Applicable;Not Applicable;Not Applicable;Not Applicable;Not Applicable	Not Available;Not Available;Not Available;Not Available;Not Available;Not Available;Not Available;Not Available	PO;PO;IV;PO;IV;PO;IV;PO	NO;NO;NO;NO;NO;NO;NO;NO	Chemotherapy;Chemotherapy;Chemotherapy;Chemotherapy;Targeted Molecular therapy;Chemotherapy;Targeted Molecular therapy;Immunotherapy	Not Available;Not Available;Not Available;Not Available;Not Available;Not Available;Not Available;Not Available	2800;46200;3450;1575;1400;5880;10950;6500	mg;mg;mg;mg;mg;mg;mg;ug	Not Available;Not Available;Not Available;Not Available;Not Available;Not Available;Not Available;Not Available	2010;2010;2010;2010;2010;2010;2010;2010	Not Available	NOT HISPANIC OR LATINO	TCGA-12-3648-F23823	161bda67-6662-4bd4-b68c-58ebd56df35f	17	819
TCGA-27-1830	FEMALE	71	Untreated primary (de novo) GBM	Brain	Alive	0	71			Not Available		65	Not Available	TCGA-26-6174	4b606edf-07fc-4665-a7cd-a794004e5aca	2	-23884	Not Applicable	0	71	TCGA-26-6174-D26903	a2dd9e71-1aff-463d-9eea-2c9ff3eeb9ff	Not Available	2	66	29	Temozolomide	Not Available	5	6	75	mg/m2	ADJUVANT	Not Applicable	Not Available	PO	NO	Chemotherapy	Not Available	2850	mg/m2	Not Available	2011	1	NOT HISPANIC OR LATINO	TCGA-26-6174-F26902	17836773-f9fb-497c-afe4-9a1ae6d4442c	2	Not Applicable
TCGA-27-1831	MALE	24	Untreated primary (de novo) GBM	Brain	Dead	0	24			WITH TUMOR		61	Not Available	TCGA-14-1043	a6cda2a0-21d9-4b72-a4c5-de1142d7ddb8	24	-22392	24	0	24	TCGA-14-1043-D25263	4e61d7e2-a930-4d63-95a6-aacbb8207eb3	Not Available	24	Not Available	0	Dexamethasone	Not Available	6	Not Available	Not Available	mg	ADJUVANT	Not Applicable	Not Available	Not Available	NO	Hormone Therapy	Not Available	Not Available	mg	Not Available	2010	Not Available	Not Available	TCGA-14-1043-F25262	f138fbd3-862c-4f47-8f9b-68a558a50a1f	24	24
TCGA-27-1832	MALE	715	Untreated primary (de novo) GBM	Brain	Dead	1	91		Recurrence	WITH TUMOR		46	Not Available	TCGA-12-0822	151ca826-a4d7-42eb-8684-f9fe7b93543f	27	-16803	715	0	715	TCGA-12-0822-D23703;TCGA-12-0822-D23709;TCGA-12-0822-D23708;TCGA-12-0822-D23705;TCGA-12-0822-D23707;TCGA-12-0822-D23704;TCGA-12-0822-D23706;TCGA-12-0822-D23702	1b0c3999-4a59-4fd3-b348-58c233239c8f;2c3fb682-b1ff-4ced-b01e-556d2ec3ed40;e24f8fbb-51cf-40cc-aa44-adf6b3f9a70f;abbcda60-5abc-4783-a6e9-0ae0647e9926;a919cddf-9cd4-4d04-9250-d98a16226e85;5dc0efa8-953b-49c8-b102-8e85a74404d7;fa7e1b79-40be-40dd-b87c-587fef6b80b3;ad25ce92-ecd9-4edf-9a98-2d831b79a7be	Not Available;Not Available;Not Available;Not Available;Not Available;Not Available;Not Available;Not Available	27;27;27;27;27;27;27;27	175;652;625;583;281;281;624;175	126;625;625;281;190;190;588;126	BCNU;SCH6636;SCH66336;Temozolomide;O6BG;BCNU;VP-16;CPT-11	Not Available;Not Available;Not Available;Not Available;Not Available;Not Available;Not Available;Not Available	5;5;5;5;5;5;5;5	01;Not Available;Not Available;10;Not Available;02;01;01	Not Available;Not Available;Not Available;Not Available;Not Available;Not Available;Not Available;Not Available	mg/m2;mg;mg;mg/m2;mg/m2;mg/m2;mg/m2;mg/m2	ADJUVANT;PROGRESSION;PROGRESSION;PROGRESSION;PROGRESSION;PROGRESSION;PROGRESSION;ADJUVANT	Not Applicable;Not Applicable;Not Applicable;Not Applicable;Not Applicable;Not Applicable;Not Applicable;Not Applicable	Not Available;Not Available;Not Available;Not Available;Not Available;Not Available;Not Available;Not Available	PO;PO;PO;PO;IV;PO;PO;PO	NO;NO;NO;NO;NO;NO;NO;NO	Chemotherapy;Targeted Molecular therapy;Targeted Molecular therapy;Chemotherapy;Targeted Molecular therapy;Chemotherapy;Chemotherapy;Chemotherapy	Not Available;Not Available;Not Available;Not Available;Not Available;Not Available;Not Available;Not Available	40;300;150;200;40;100;50;150	mg/m2;mg;mg;mg/m2;mg/m2;mg/m2;mg/m2;mg/m2	Not Available;Not Available;Not Available;Not Available;Not Available;Not Available;Not Available;Not Available	2009;2009;2009;2009;2009;2009;2009;2009	Not Available	NOT HISPANIC OR LATINO	TCGA-12-0822-F23701	d3751705-a0bb-4722-8b81-651cccc3d34d	27	715
TCGA-27-1833	FEMALE	97	Untreated primary (de novo) GBM	Brain	Dead	0	97			WITH TUMOR		63	Not Available	TCGA-06-0157	ea3b5da2-6a12-400c-bf0f-e442f5ec1132	9	-23128	97	0	97																								Not Available	NOT HISPANIC OR LATINO	TCGA-06-0157-F22673	0f4b006b-00d3-40fb-bc96-a39ffeb01241	9	97
TCGA-27-1834	FEMALE	244	Untreated primary (de novo) GBM	Brain	Dead	0	244			WITH TUMOR		76	Not Available	TCGA-19-5951	61e00782-b709-43b1-a164-ee7f89c867e4	3	-27995	244	0	244	TCGA-19-5951-D25472	2a6557e5-ff9c-46b4-877c-2ab3d48c943a	Not Available	3	94	50	Temodar	Not Available	6	Not Available	165	mg	ADJUVANT	Not Applicable	Not Available	PO	NO	Chemotherapy	Not Available	6270	mg	Not Available	2011	Not Available	NOT HISPANIC OR LATINO	TCGA-19-5951-F25471	491b99f1-29cb-4fb7-a6a8-7acb2527b8d1	3	244
TCGA-27-1835	FEMALE	189	Untreated primary (de novo) GBM	Brain	Dead	0	189			WITH TUMOR		36	Not Available	TCGA-14-0783	27c8c458-eb2f-43e4-a06b-6cd61a9a3a28	4	-13159	189	0	189	TCGA-14-0783-D25037;TCGA-14-0783-D25038	a3c2c88a-34fc-459c-98f8-1d67d9639719;9e758ea9-efd4-4235-aada-5321e9db46ff	Not Available;Not Available	4;4	147;Not Available	32;-1	Carboxy amido triazole;Dexamethasone	Not Available;Not Available	8;8	Not Available;Not Available	Not Available;Not Available	mg;Not Available	ADJUVANT;ADJUVANT	Not Applicable;Not Applicable	Not Available;Not Available	PO;Not Available	NO;NO	Chemotherapy;Hormone Therapy	Not Available;Not Available	108450;Not Available	mg;Not Available	Not Available;Not Available	2009;2009	Not Available	Not Available	TCGA-14-0783-F25036	8d41c15a-a584-4494-952e-6296a2342139	4	189
TCGA-27-1837	FEMALE	254	Treated primary GBM	Brain	Dead	1	172		Progression of Disease	WITH TUMOR		28	Not Available	TCGA-02-0058	9734478b-05a2-4b5c-b8aa-9e6b0b0db02d	16	-10517	254	0	254	TCGA-02-0058-D22322	ed10899c-ef8d-46a2-ac37-405109f6d899	Not Available	2	143	21	Temozomide	Not Available	4	2	Not Available	mg/m2/day	ADJUVANT	Not Applicable	Not Available	PO	NO	Chemotherapy	Not Available	75	mg/m2/day	Not Available	2009	Not Available	NOT HISPANIC OR LATINO	TCGA-02-0058-F22321	f4bd0b60-1a4a-43ad-8e13-addc810535bc	16	254
TCGA-27-1838	MALE	1638	Untreated primary (de novo) GBM	Brain	Dead	1	607		Progression of Disease	WITH TUMOR		46	Not Available	TCGA-12-0772	3726b315-6cf8-49a3-a581-b7f3f4ca6e16	18	-17019	1638	0	1615	TCGA-12-0772-D23595;TCGA-12-0772-D23599;TCGA-12-0772-D23598;TCGA-12-0772-D23591;TCGA-12-0772-D23593;TCGA-12-0772-D23596;TCGA-12-0772-D23592;TCGA-12-0772-D23594;TCGA-12-0772-D23590;TCGA-12-0772-D23601;TCGA-12-0772-D23600;TCGA-12-0772-D23602;TCGA-12-0772-D23603;TCGA-12-0772-D23597	76fc75d9-64ad-407f-96d1-cd54754cf5c8;41a12774-46a3-4102-a590-2eeac0e3901c;90345bcd-6db0-47ff-8a77-3ff9c96848f2;a03d8a5f-3e27-4178-aa87-07e1a9660b80;142445a2-9326-4d69-bad3-67ee59798549;3a52a24f-1906-42ef-8eba-92485642f4f1;1b595aef-2206-402c-8bef-2d2d832e66c2;3cd67800-1fdd-4e14-8776-235166a9aeac;e4af3fcd-bdec-465e-b785-55454cb9802d;4ef970fa-74c5-4d61-9b7e-247819f31bb7;8bd1d1f3-5138-4055-9f5a-a7e3b…	Not Available;Not Available;Not Available;Not Available;Not Available;Not Available;Not Available;Not Available;Not Available;Not Available;Not Available;Not Available;Not Available;Not Available	24;24;24;24;24;24;24;24;24;5;5;5;5;3	1174;1526;670;489;951;1265;1468;1112;120;1526;1526;1616;1468;1616	1112;1468;621;120;670;1224;1307;951;79;1468;1468;1529;1307;1529	Temozolamide;Tarceva;ARIAD AP23573;VP-16;CPT-11;CCNU;Cytoxan;CCNU;Temozolamide;Avastin;Sirolimus;Avastin;Avastin;VP-16	Not Available;Not Available;Not Available;Not Available;Not Available;Not Available;Not Available;Not Available;Not Available;Not Available;Not Available;Not Available;Not Available;Not Available	4;4;4;4;4;4;4;4;4;5;5;5;5;6	2;Not Available;Not Available;12;6;1;05;3;2;Not Available;Not Available;Not Available;Not Available;03	Not Available;Not Available;Not Available;Not Available;Not Available;Not Available;Not Available;Not Available;Not Available;Not Available;Not Available;Not Available;Not Available;Not Available	mg/m2;mg/kg;mg;mg/m2;mg/m2;mg/m2;mg;mg/m2;mg/m2;mg;mg;mg/kg;mg/kg;mg/m2	PROGRESSION;PROGRESSION;PROGRESSION;ADJUVANT;PROGRESSION;PROGRESSION;PROGRESSION;PROGRESSION;ADJUVANT;PROGRESSION;PROGRESSION;PROGRESSION;PROGRESSION;PROGRESSION	Not Applicable;Not Applicable;Not Applicable;Not Applicable;Not Applicable;Not Applicable;Not Applicable;Not Applicable;Not Applicable;Not Applicable;Not Applicable;Not Applicable;Not Applicable;Not Applicable	Not Available;Not Available;Not Available;Not Available;Not Available;Not Available;Not Available;Not Available;Not Available;Not Available;Not Available;Not Available;Not Available;Not Available	PO;Not Available;Not Available;PO;IV;PO;PO;PO;PO;Not Available;Not Available;Not Available;Not Available;PO	NO;NO;NO;NO;NO;NO;Not Available;NO;NO;Not Available;Not Available;Not Available;Not Available;Not Available	Chemotherapy;Targeted Molecular therapy;Targeted Molecular therapy;Chemotherapy;Chemotherapy;Chemotherapy;Chemotherapy;Chemotherapy;Chemotherapy;Targeted Molecular therapy;Targeted Molecular therapy;Targeted Molecular therapy;Targeted Molecular therapy;Chemotherapy	Not Available;Not Available;Not Available;Not Available;Not Available;Not Available;Not Available;Not Available;Not Available;Not Available;Not Available;Not Available;Not Available;Not Available	50;150;12.5;50;125;82.5;100;110;150;10;10;10;10;50	mg/m2;mg/kg;mg;mg/m2;mg/m2;mg/m2;mg;mg/m2;mg/m2;mg;mg;mg/kg;mg/kg;mg/m2	Not Available;Not Available;Not Available;Not Available;Not Available;Not Available;Not Available;Not Available;Not Available;Not Available;Not Available;Not Available;Not Available;Not Available	2009;2009;2009;2009;2009;2009;2009;2009;2009;2009;2009;2009;2009;2009	Not Available	NOT HISPANIC OR LATINO	TCGA-12-0772-F23589	860b64dd-529b-452a-8b00-210c33fe4e0c	18	1638
TCGA-27-2518	MALE	486	Untreated primary (de novo) GBM	Brain	Dead	1	343		Progression of Disease	WITH TUMOR		52	Not Available	TCGA-08-0525	1b042663-dcb1-4fc9-b813-7b90cc2eb392	19	-19013	486	0	486	TCGA-08-0525-D23343;TCGA-08-0525-D23344;TCGA-08-0525-D23342	39882308-2a6a-4db3-aac0-e404b8e35454;43f8b1d4-ff5c-4d9d-8fa0-4a2db86a2d07;3f0583ea-e3dd-407e-bd69-7195cfe1001d	Not Available;Not Available;Not Available	24;24;24	341;402;39	37;370;6	Temodar;OS1-774;Temodar	Not Available;Not Available;Not Available	4;4;4	Not Available;Not Available;01	Not Available;Not Available;Not Available	Not Available;Not Available;mg/m2/day	ADJUVANT;PROGRESSION;ADJUVANT	Not Applicable;Not Applicable;Not Applicable	Not Available;Not Available;Not Available	PO;Not Available;PO	Not Available;Not Available;Not Available	Chemotherapy;Targeted Molecular therapy;Chemotherapy	Not Available;Not Available;Not Available	Not Available;Not Available;75	Not Available;Not Available;mg/m2/day	Not Available;Not Available;Not Available	2009;2009;2009	Not Available	NOT HISPANIC OR LATINO	TCGA-08-0525-F23341	25155fc0-c751-40c5-9693-23297b3563aa	19	486
TCGA-27-2519	MALE	868	Glioblastoma Multiforme (GBM)	Brain	Alive	1	784		Progression of Disease	WITH TUMOR		40	Not Available	TCGA-19-A6J5	7638E294-2DCF-4C03-B238-24E40491C2AD	3	-14970	Not Applicable	0	504	TCGA-19-A6J5-D48305;TCGA-19-A6J5-D48502;TCGA-19-A6J5-D64481;TCGA-19-A6J5-D64482	C9D47DBD-E306-48C4-83A6-9492BAE51ED8;49415F3D-B8E2-4FBB-A06A-5FF03071921B;00822EDC-0A9A-4288-AB7F-B03AB3F60B28;CD363BD7-A6B2-4B9A-9834-33B2A740DEE6	Not Available;Not Available;Not Available;Not Available	11;16;3;3	76;658;Not Available;Not Available	34;111;812;847	Temodar;Temodar;Avastin;Lomustine	Stable Disease;Stable Disease;Not Applicable;Not Applicable	9;9;9;9	Not Available;Not Available;Not Available;Not Available	Not Available;Not Available;Not Available;Not Available	Not Available;Not Available;Not Available;Not Available	Not Available;Not Available;Not Available;Not Available	Not Applicable;Not Applicable;Not Applicable;Not Applicable	Not Available;Not Available;Not Available;Not Available	Not Available;Not Available;Not Available;Not Available	NO;NO;YES;YES	Chemotherapy;Chemotherapy;Chemotherapy;Chemotherapy	Not Available;Not Available;Not Available;Not Available	Not Available;Not Available;Not Available;Not Available	Not Available;Not Available;Not Available;Not Available	NO;NO;NO;NO	2013;2013;2014;2014	0	NOT HISPANIC OR LATINO	TCGA-19-A6J5-F64477	DB287676-1ED4-489C-9C2A-D72B79948E90	3	Not Applicable
TCGA-27-2521	MALE	516	Treated primary GBM	Brain	Dead	1	358		Progression of Disease	WITH TUMOR		52	Not Available	TCGA-02-0089	dfaae397-52c3-4d29-b665-971969e23432	16	-19233	516	0	516	TCGA-02-0089-D22393	3b085f46-3808-4f78-9c76-3ca8b5c429ea	Not Available	3	282	68	Temozolomide	Not Available	4	7	Not Available	mg/m2	ADJUVANT	Not Applicable	Not Available	PO	NO	Chemotherapy	Not Available	1400	mg/m2	Not Available	2009	Not Available	NOT HISPANIC OR LATINO	TCGA-02-0089-F22392	1993b2bb-2ab4-4eb3-8866-cb30342595a9	16	516
TCGA-27-2523	MALE	141	Untreated primary (de novo) GBM	Brain	Dead	1	81		Recurrence	WITH TUMOR		51	Not Available	TCGA-19-1389	309005a2-93a8-4566-b8d3-6b9310144266	18	-18659	141	0	141	TCGA-19-1389-D25392;TCGA-19-1389-D25393;TCGA-19-1389-D25391	7eacf5b1-a361-4278-b6ff-9f1079b12195;235380ac-cead-4233-b72a-4a3e8ce912ed;7ecb0132-2d24-46f6-bb0c-e7e5c02f164f	Not Available;Not Available;Not Available	18;18;18	20;41;67	10;26;48	Temozolomide;Temozolomide;Temozolomide	Not Available;Not Available;Not Available	9;9;9	01;01;01	Not Available;Not Available;Not Available	mg;mg;mg	ADJUVANT;ADJUVANT;ADJUVANT	Not Applicable;Not Applicable;Not Applicable	Not Available;Not Available;Not Available	PO;PO;PO	NO;NO;NO	Chemotherapy;Chemotherapy;Chemotherapy	Not Available;Not Available;Not Available	1980;2880;3600	mg;mg;mg	Not Available;Not Available;Not Available	2009;2009;2009	Not Available	NOT HISPANIC OR LATINO	TCGA-19-1389-F25390	5633aa24-37d3-4f74-9134-6e3014f2a4b2	18	141
TCGA-27-2524	FEMALE	747	Untreated primary (de novo) GBM	Brain	Dead	1	519		Recurrence	WITH TUMOR		30	Not Available	TCGA-08-0355	bb8230b5-f984-4d28-9f10-b3c89bab1c28	16	-11099	747	0	685	TCGA-08-0355-D23205;TCGA-08-0355-D23206;TCGA-08-0355-D23208;TCGA-08-0355-D23202;TCGA-08-0355-D23203;TCGA-08-0355-D23204;TCGA-08-0355-D23207	bdd996ca-720b-40f1-b1c9-f2b8fe3ebea3;348793dc-db8b-468b-bec3-dcf963fab0d9;8eb073ca-67c9-4cfa-8c5f-f15e6a5f6eaa;f69c5dec-e97f-4a4f-bb5d-6f1e84a4671e;256feb0d-286a-4752-87aa-5d75a4b03387;ee59349e-3019-40f5-bcde-bdd0fe6ee705;10297e0f-d3a7-4e3a-9fa3-22d48fa63966	Not Available;Not Available;Not Available;Not Available;Not Available;Not Available;Not Available	24;24;24;24;24;24;24	582;572;671;68;498;531;607	582;531;638;25;88;531;573	Carboplatin;Thalomid;Enzastaurin;Temodor;Temodor;BCNU;Tamoxifen	Not Available;Not Available;Not Available;Not Available;Not Available;Not Available;Not Available	4;4;4;4;4;4;4	1;Not Available;Not Available;1;14;1;Not Available	Not Available;Not Available;Not Available;Not Available;Not Available;Not Available;Not Available	mg;mg/day;Not Available;mg/m2;mg/m2;mg;mg	PROGRESSION;PROGRESSION;PROGRESSION;ADJUVANT;ADJUVANT;PROGRESSION;PROGRESSION	Not Applicable;Not Applicable;Not Applicable;Not Applicable;Not Applicable;Not Applicable;Not Applicable	Not Available;Not Available;Not Available;Not Available;Not Available;Not Available;Not Available	IV;Not Available;Not Available;PO;PO;IV;Not Available	Not Available;Not Available;Not Available;Not Available;NO;Not Available;Not Available	Chemotherapy;Targeted Molecular therapy;Targeted Molecular therapy;Chemotherapy;Chemotherapy;Chemotherapy;Targeted Molecular therapy	Not Available;Not Available;Not Available;Not Available;Not Available;Not Available;Not Available	590;1000;Not Available;75;150;210;540	mg;mg/day;Not Available;mg/m2;mg/m2;mg;mg	Not Available;Not Available;Not Available;Not Available;Not Available;Not Available;Not Available	2009;2009;2009;2009;2009;2009;2009	Not Available	NOT HISPANIC OR LATINO	TCGA-08-0355-F23201	94e3730c-b560-4e0a-bca8-59f7bf54d0ac	16	747
TCGA-27-2526	FEMALE	1757	Untreated primary (de novo) GBM	Brain	Alive	1	1757		Recurrence	Not Available		27	Not Available	TCGA-02-0087	9a4b35cb-99dc-4343-a08e-25c3c8693243	16	-10185	Not Applicable	0	1757																								Not Available	NOT HISPANIC OR LATINO	TCGA-02-0087-F22390	48e66e63-eb83-4ef9-b173-7aeae347852a	16	Not Applicable
TCGA-27-2527	FEMALE	419	Untreated primary (de novo) GBM	Brain	Dead	0	419			WITH TUMOR		64	Not Available	TCGA-14-0790	7fe37feb-e205-4524-8c98-1f9ac5fe0700	5	-23674	419	0	419	TCGA-14-0790-D25069;TCGA-14-0790-D25070;TCGA-14-0790-D25071	61376632-4435-467e-8225-20f4ffea46ec;08088403-9225-4775-8ad6-7d259dedc879;057d0f15-9225-48f5-8103-2807f2c26b19	Not Available;Not Available;Not Available	5;5;5	Not Available;410;Not Available	0;15;0	Gliadel BCNU;Temodar;Dexamethasone	Not Available;Not Available;Not Available	2;2;2	Not Available;09;Not Available	Not Available;Not Available;Not Available	{Wafer};mg;mg	ADJUVANT;ADJUVANT;ADJUVANT	Not Applicable;Not Applicable;Not Applicable	Not Available;Not Available;Not Available	Other (specify below);PO;Not Available	NO;NO;NO	Chemotherapy;Chemotherapy;Hormone Therapy	Not Available;Not Available;Not Available	8;17700;Not Available	{Wafer};mg;mg	Not Available;Not Available;Not Available	2010;2010;2010	Not Available	Not Available	TCGA-14-0790-F25068	dfea2320-6c54-431f-b712-379a886222db	5	419
TCGA-27-2528	MALE	419	Untreated primary (de novo) GBM	Brain	Dead	1	232		Progression of Disease	Not Available		65	Not Available	TCGA-15-0742	f19850cb-50c4-4f3a-ba80-b1464958ffa8	19	-24050	419	0	Not Available	TCGA-15-0742-D25279;TCGA-15-0742-D25280	899b41e7-c294-4a04-92a4-9f0ee787a22f;a8f06a13-5d95-484e-af93-7ca10c8c280d	Not Available;Not Available	24;24	59;300	28;259	Temozolomide;SAHA	Not Available;Not Available	4;4	Not Available;Not Available	Not Available;Not Available	mg/m2/day;mg	ADJUVANT;ADJUVANT	Not Applicable;Not Applicable	Not Available;Not Available	PO;Not Available	NO;NO	Chemotherapy;Targeted Molecular therapy	Not Available;Not Available	75;200	mg/m2/day;mg	Not Available;Not Available	2009;2009	Not Available	NOT HISPANIC OR LATINO	TCGA-15-0742-F25278	e8ae23fb-66e5-40c8-81d8-c17d859d7d11	19	419
TCGA-28-1746	FEMALE	145	Untreated primary (de novo) GBM	Brain	Alive	0	145			Not Available		77	Not Available	TCGA-28-2509	aa7ad106-eadc-489e-83b2-5698652434ea	5	-28240	Not Applicable	0	145	TCGA-28-2509-D27108;TCGA-28-2509-D27109	dd10383e-bf28-4809-b66e-21c7985f9737;14279a1e-b318-4be0-a943-efdea31c0652	Not Available;Not Available	5;5	Not Available;Not Available	33;26	Temodar;Cilenaitide	Not Available;Not Available	3;3	Not Available;Not Available	75;2000	mg/m2;mg/day	ADJUVANT;ADJUVANT	Not Applicable;Not Applicable	Not Available;Not Available	PO;IV	YES;YES	Chemotherapy;Targeted Molecular therapy	Not Available;Not Available	Not Available;Not Available	mg/m2;mg/day	Not Available;Not Available	2010;2010	Not Available	NOT HISPANIC OR LATINO	TCGA-28-2509-F27107	6cecf296-1d6a-4955-9a78-70bdef10dc4d	5	Not Applicable
TCGA-28-1749	FEMALE	781	Untreated primary (de novo) GBM	Brain	Dead	1	89		Progression of Disease	WITH TUMOR		47	Not Available	TCGA-12-1599	165b8f99-f7ba-4553-96ed-235e3f77e19c	16	-17432	781	0	769	TCGA-12-1599-D23765;TCGA-12-1599-D23763;TCGA-12-1599-D23756;TCGA-12-1599-D23757;TCGA-12-1599-D23761;TCGA-12-1599-D23759;TCGA-12-1599-D23762;TCGA-12-1599-D23760;TCGA-12-1599-D23764;TCGA-12-1599-D23758;TCGA-12-1599-D23755;TCGA-12-1599-D23766;TCGA-12-1599-D23767	eb710218-b81e-4cdd-8117-e3833feaf2d1;e051490a-56e8-4c86-9ea4-911209bec66a;0a0da274-6f46-4820-9c0d-490e1610f0da;02f5bbc5-a33c-4f26-8b77-b6e33482c6ce;d85369f2-478e-453c-8a92-b9028c881f22;af324b51-c4db-46fe-ab60-a5543e596c2b;9bbd54eb-d11c-4954-8176-470b383d76d8;11897f22-4fbd-4255-9616-39557ab7ac9d;1753f19a-a50e-4883-9919-230e4603ac5f;0c4016d7-a9d9-4199-982a-9a7879549898;5cb67fef-3646-404f-b988-ccfca…	Not Available;Not Available;Not Available;Not Available;Not Available;Not Available;Not Available;Not Available;Not Available;Not Available;Not Available;Not Available;Not Available	16;16;16;16;16;16;16;16;16;16;16;16;15	671;433;492;391;391;727;433;127;602;671;59;727;602	621;406;461;160;160;675;406;96;438;621;24;675;438	Avastin;Sirolimus;Hydroxyurea;Hydroxyurea;Gleevac;Cytoxan;Erlotinib;Gleevac;Avastin;CPT 11;Temodar;Avastin;Avastin	Not Available;Not Available;Not Available;Not Available;Not Available;Not Available;Not Available;Not Available;Not Available;Not Available;Not Available;Not Available;Not Available	11;11;11;11;11;11;11;11;11;11;11;11;1	Not Available;Not Available;01;07;Not Available;01;Not Available;Not Available;Not Available;01;01;Not Available;Not Available	Not Available;Not Available;Not Available;Not Available;Not Available;Not Available;Not Available;Not Available;Not Available;Not Available;Not Available;Not Available;Not Available	mg;mg;mg;mg;mg;mg;mg;mg;mg;mg;mg;mg;mg	PROGRESSION;PROGRESSION;PROGRESSION;PROGRESSION;PROGRESSION;PROGRESSION;PROGRESSION;PROGRESSION;PROGRESSION;PROGRESSION;ADJUVANT;PROGRESSION;PROGRESSION	Not Applicable;Not Applicable;Not Applicable;Not Applicable;Not Applicable;Not Applicable;Not Applicable;Not Applicable;Not Applicable;Not Applicable;Not Applicable;Not Applicable;Not Applicable	Not Available;Not Available;Not Available;Not Available;Not Available;Not Available;Not Available;Not Available;Not Available;Not Available;Not Available;Not Available;Not Available	Not Available;Not Available;PO;PO;Not Available;PO;Not Available;Not Available;Not Available;IV;PO;Not Available;Not Available	NO;NO;NO;NO;NO;NO;NO;NO;NO;NO;NO;NO;NO	Targeted Molecular therapy;Targeted Molecular therapy;Chemotherapy;Chemotherapy;Targeted Molecular therapy;Chemotherapy;Targeted Molecular therapy;Targeted Molecular therapy;Targeted Molecular therapy;Chemotherapy;Chemotherapy;Targeted Molecular therapy;Targeted Molecular therapy	Not Available;Not Available;Not Available;Not Available;Not Available;Not Available;Not Available;Not Available;Not Available;Not Available;Not Available;Not Available;Not Available	1840;280;30000;66750;90400;5300;14000;30000;5520;1600;5880;1760;5520	mg;mg;mg;mg;mg;mg;mg;mg;mg;mg;mg;mg;mg	Not Available;Not Available;Not Available;Not Available;Not Available;Not Available;Not Available;Not Available;Not Available;Not Available;Not Available;Not Available;Not Available	2009;2009;2009;2009;2009;2009;2009;2009;2009;2009;2009;2009;2010	Not Available	NOT HISPANIC OR LATINO	TCGA-12-1599-F23754	7bcc5948-6591-46e0-8a18-f10eead7ad79	16	781
TCGA-28-1750	MALE	829	Untreated primary (de novo) GBM	Brain	Dead	1	798		Progression of Disease	WITH TUMOR		57	Not Available	TCGA-02-0079	e711a200-cdd5-459e-8dc0-1480bd9bc5df	17	-21173	829	0	829																								Not Available	NOT HISPANIC OR LATINO	TCGA-02-0079-F22365	fd8cfad3-14db-4d80-a705-090df0a6f670	17	829
TCGA-28-1751	FEMALE	47	Untreated primary (de novo) GBM	Brain	Alive	0	47			WITH TUMOR		58	Not Available	TCGA-06-6699	9848f14b-8eab-4ac9-89b0-99a5ebf14696	14	-21190	Not Applicable	0	47	TCGA-06-6699-D23075	10a09877-6c24-42f7-b809-ddedbd61755a	Not Available	14	Not Available	31	Temozolomide	Not Available	9	1	75	mg	ADJUVANT	Not Applicable	Not Available	PO	YES	Chemotherapy	Not Available	Not Available	mg	Not Available	2011	Not Available	NOT HISPANIC OR LATINO	TCGA-06-6699-F23074	22e21327-c201-460c-b685-cd057f526be0	14	Not Applicable
TCGA-28-1752	MALE	506	Untreated primary (de novo) GBM	Brain	Dead	1	178		Recurrence	WITH TUMOR		59	Not Available	TCGA-06-2565	c7b4fd72-b45d-4524-8424-983120abfec0	22	-21559	Not Applicable	0	207	TCGA-06-2565-D22969;TCGA-06-2565-D22967;TCGA-06-2565-D22966;TCGA-06-2565-D22968;TCGA-06-2565-D31563;TCGA-06-2565-D31564;TCGA-06-2565-D31565	d5c1ed8f-9567-4e98-88b3-4e9f3a22e5db;f58c8193-3ed5-4a87-a541-eb829d54f85a;e48425a3-a5d5-4019-afee-6c0e744078a8;10d32403-03ee-4362-8f7c-8626a6a7e6c1;a4b1ad42-b84c-47c9-99b0-4c56f2df14f6;2e01c6b1-63b3-4c84-b894-d4db2781690b;e5b1838d-a169-4197-8181-0a69dbc761ad	Not Available;Not Available;Not Available;Not Available;Not Available;Not Available;Not Available	22;22;22;22;6;6;6	Not Available;151;63;151;406;350;455	193;90;16;123;193;319;363	Avastin;Temodar;Temodar;XL 184;Bevacizumab;Carboplatin;Temozolomide	Not Available;Not Available;Not Available;Not Available;Not Available;Not Available;Not Available	3;3;3;3;5;5;5	Not Available;02;01;01;Not Available;Not Available;Not Available	10;200;75;75;Not Available;Not Available;Not Available	mg;mg;mg;mg;Not Available;Not Available;Not Available	PROGRESSION;ADJUVANT;ADJUVANT;ADJUVANT;Not Available;Not Available;Not Available	Not Applicable;Not Applicable;Not Applicable;Not Applicable;Not Applicable;Not Applicable;Not Applicable	Not Available;Not Available;Not Available;Not Available;Not Available;Not Available;Not Available	IV;PO;PO;PO;Not Available;Not Available;Not Available	YES;NO;NO;NO;NO;NO;NO	Chemotherapy;Chemotherapy;Chemotherapy;Chemotherapy;Targeted Molecular therapy;Chemotherapy;Chemotherapy	Not Available;Not Available;Not Available;Not Available;Not Available;Not Available;Not Available	550;320;75;75;Not Available;Not Available;Not Available	mg;mg;mg;mg;Not Available;Not Available;Not Available	Not Available;Not Available;Not Available;Not Available;NO;NO;NO	2010;2010;2010;2010;2012;2012;2012	Not Available	NOT HISPANIC OR LATINO	TCGA-06-2565-F22965;TCGA-06-2565-F31566	ef21a9d3-f813-4af3-b296-c1323093ab14;7dd1a676-49b1-4ab7-8e8c-d4aff9afbdad	22;8	Not Applicable;506
TCGA-28-1753	MALE	231	Untreated primary (de novo) GBM	Brain	Dead	0	231			WITH TUMOR		56	Not Available	TCGA-27-2524	a597bfa8-8c4d-4f8e-9d85-8a9fdc2c56ff	12	-20555	231	0	231	TCGA-27-2524-D27017;TCGA-27-2524-D27015;TCGA-27-2524-D27016;TCGA-27-2524-D27014	4f1509d4-fc32-4fd8-8775-cc5ac1f7db2e;1e14366d-ff0f-4113-9cc7-5fcfaa73f087;372a5ac3-0f43-4694-8d93-b0b71d80b1e9;ded13931-39b4-4aa7-ae44-579d518ab56e	Not Available;Not Available;Not Available;Not Available	12;12;12;12	231;119;231;-6	-6;58;-6;-6	Oxcarbazepine;Temozolomide;Dexamethasone;Gliadel Wafer	Not Available;Not Available;Not Available;Not Available	3;3;3;3	Not Available;03;Not Available;Not Available	600;300;4;8	mg;mg;mg;{Wafer}	ADJUVANT;ADJUVANT;ADJUVANT;ADJUVANT	Not Applicable;Not Applicable;Not Applicable;Not Applicable	Not Available;Not Available;Not Available;Not Available	PO;PO;Other (specify below);Other (specify below)	NO;NO;NO;NO	Hormone Therapy;Chemotherapy;Hormone Therapy;Chemotherapy	Not Available;Not Available;Not Available;Not Available	142200;7500;948;61.6	mg;mg;mg;{Wafer}	Not Available;Not Available;Not Available;Not Available	2010;2010;2010;2010	1	NOT HISPANIC OR LATINO	TCGA-27-2524-F27013	ee7265e9-5dd4-4412-9a5b-aa6f73225f33	12	231
TCGA-28-1755	MALE	511	Treated primary GBM	Brain	Dead	1	128		Progression of Disease	WITH TUMOR		61	Not Available	TCGA-02-2466	c4171de5-8dac-44bd-a6eb-174f9451dbb7	6	-22457	511	0	511	TCGA-02-2466-D22540;TCGA-02-2466-D22539	e22d9741-01d5-4cb1-85f4-5c799debe439;9e4408c4-80d4-4f61-89b8-aeb1d4019c89	Not Available;Not Available	9;9	102;71	72;28	Temodar;Temodar	Not Available;Not Available	4;4	1;Not Available	150;75	mg/m2;mg/m2	ADJUVANT;ADJUVANT	Not Applicable;Not Applicable	Not Available;Not Available	PO;PO	NO;NO	Chemotherapy;Chemotherapy	Not Available;Not Available	Not Available;Not Available	mg/m2;mg/m2	Not Available;Not Available	2010;2010	Not Available	NOT HISPANIC OR LATINO	TCGA-02-2466-F22538	407d9be7-63c7-48dd-9366-4730dc9d0474	6	511
TCGA-28-1756	MALE	1300	Untreated primary (de novo) GBM	Brain	Dead	1	656		Progression of Disease	WITH TUMOR		47	Not Available	TCGA-02-0025	6630e547-2596-4fb7-a657-c19497ff13b2	17	-17402	1300	0	1300	TCGA-02-0025-D22243;TCGA-02-0025-D22245;TCGA-02-0025-D22244	abf7ad8f-866f-4841-b560-a3d5f55b161d;817d99bb-c990-4362-98a0-9c2370b9de66;7726c40b-c129-406c-9934-3045d33bef13	Not Available;Not Available;Not Available	7;12;12	656;Not Available;Not Available	118;Not Available;Not Available	Temozolomide;Temozolomide;Sarasar	Not Available;Not Available;Not Available	4;1;1	18;Not Available;Not Available	Not Available;Not Available;Not Available	mg/m2/day;Not Available;Not Available	ADJUVANT;RECURRENCE;RECURRENCE	Not Applicable;Not Applicable;Not Applicable	Not Available;Not Available;Not Available	Not Available;PO;PO	NO;Not Available;Not Available	Chemotherapy;Chemotherapy;Chemotherapy	Not Available;Not Available;Not Available	200;Not Available;Not Available	mg/m2/day;Not Available;Not Available	Not Available;Not Available;Not Available	2009;2010;2010	Not Available	NOT HISPANIC OR LATINO	TCGA-02-0025-F22242	5003c6e0-4ca0-466b-8b26-7bd454f91b88	17	1300
TCGA-28-1757	MALE	327	Untreated primary (de novo) GBM	Brain	Dead	1	177		Recurrence	WITH TUMOR		69	Not Available	TCGA-19-1385	a79b97df-d7f7-4df4-861b-936f94a1ab30	18	-25459	327	0	327	TCGA-19-1385-D25368;TCGA-19-1385-D25367	ed13e1a1-fa5d-4c8d-b02f-61d4a7821134;9e055320-82a9-46d5-8d65-5eaf85562740	Not Available;Not Available	18;18	57;93	16;89	Temozolomide;Temozolomide	Not Available;Not Available	9;9	06;01	Not Available;Not Available	mg;mg	OTHER, SPECIFY IN NOTES;ADJUVANT	Concurrent;Not Applicable	Not Available;Not Available	PO;PO	NO;NO	Chemotherapy;Chemotherapy	Not Available;Not Available	6300;1600	mg;mg	Not Available;Not Available	2009;2009	2	NOT HISPANIC OR LATINO	TCGA-19-1385-F25366	c16b4a97-9449-43c1-bdfa-eeb5c76c5de4	18	327
TCGA-28-1760	MALE	448	Untreated primary (de novo) GBM	Brain	Dead	1	57		Progression of Disease	WITH TUMOR		78	Not Available	TCGA-02-0047	3caf009f-d9e0-4c57-b1d9-8eb59fc833bd	16	-28759	448	0	448																								Not Available	NOT HISPANIC OR LATINO	TCGA-02-0047-F22293	bd5901cc-487a-4496-99a2-f8948cfe0060	16	448
TCGA-28-2499	MALE	1537	Glioblastoma Multiforme (GBM)	Brain	Dead	1	1550		Progression of Disease	WITH TUMOR		21	Not Available	TCGA-15-1444	4c42dc4e-66b7-40bf-9fbe-b92543248198	4	-7827	1537	0	Not Available	TCGA-15-1444-D41928;TCGA-15-1444-D46090	A7691528-3F1B-43A5-A3CC-994A237A391C;9A137468-4D2D-42E0-AAA8-076A86B46974	Not Available;Not Available	4;31	72;72	38;38	BCNU;CPT-11	Unknown;Unknown	4;7	Not Available;Not Available	Not Available;Not Available	Not Available;Not Available	Not Available;Not Available	Not Applicable;Not Applicable	Not Available;Not Available	Not Available;Not Available	NO;NO	Chemotherapy;Chemotherapy	Not Available;Not Available	Not Available;Not Available	Not Available;Not Available	YES;YES	2013;2013	Unknown	NOT HISPANIC OR LATINO
TCGA-28-2502	FEMALE	498	Untreated primary (de novo) GBM	Brain	Dead	1	83		Recurrence	WITH TUMOR		52	Not Available	TCGA-16-0850	389d5472-9e4a-47b3-bd6c-994eb0fafea2	17	-19281	498	0	496																								Not Available	NOT HISPANIC OR LATINO	TCGA-16-0850-F25305	abb7c2cb-7104-41fe-a9c8-72e8196a2747	17	498
TCGA-28-2506	MALE	280	Untreated primary (de novo) GBM	Brain	Alive	1	280		Progression of Disease	WITH TUMOR		73	Not Available	TCGA-28-1749	b92047e1-8a76-46dd-baa7-6e629cfaebdb	30	-26765	Not Applicable	0	280	TCGA-28-1749-D27053;TCGA-28-1749-D27054;TCGA-28-1749-D27052	52628903-6a1f-44e7-b901-60ef095ea2e8;d7645386-0538-40e1-9a8d-d5c6dbb9f70f;cd823ffa-72df-4277-b9da-3d863f877503	Not Available;Not Available;Not Available	30;30;30	159;159;159	19;19;19	Temozolomide;Temozolomide;Temozolomide	Not Available;Not Available;Not Available	11;11;11	05;05;05	Not Available;Not Available;Not Available	mg;mg;mg	ADJUVANT;ADJUVANT;ADJUVANT	Not Applicable;Not Applicable;Not Applicable	Not Available;Not Available;Not Available	PO;PO;PO	NO;NO;NO	Chemotherapy;Chemotherapy;Chemotherapy	Not Available;Not Available;Not Available	7560;3800;4400	mg;mg;mg	Not Available;Not Available;Not Available	2009;2009;2009	1	NOT HISPANIC OR LATINO	TCGA-28-1749-F27051	98a06e01-6326-4103-9879-5bbb54f697e5	30	Not Applicable
TCGA-28-2509	MALE	256	Untreated primary (de novo) GBM	Brain	Dead	1	75		Progression of Disease	WITH TUMOR		69	Not Available	TCGA-08-0346	5536201c-e739-46e6-8200-0bdcc28ae9ef	12	-25409	256	0	132	TCGA-08-0346-D23145	c517757c-5421-428e-985a-c33b45578079	Not Available	24	68	20	Hydroxyurea	Not Available	4	1	Not Available	mg	ADJUVANT	Not Applicable	Not Available	PO	Not Available	Chemotherapy	Not Available	300	mg	Not Available	2009	Not Available	Not Available	TCGA-08-0346-F23144	abb61bf9-bbe8-4efd-bdaf-8c17aedafed4	12	256
TCGA-28-2512	FEMALE	737	Untreated primary (de novo) GBM	Brain	Dead	1	469		Recurrence	WITH TUMOR		67	Not Available	TCGA-27-1833	f40e45c8-2042-4844-99b5-b629f20afd58	2	-24592	737	0	555	TCGA-27-1833-D26929;TCGA-27-1833-D26927;TCGA-27-1833-D26931;TCGA-27-1833-D26930;TCGA-27-1833-D26928	787400d2-0959-4e3d-937b-cf74836feab1;1912f605-8108-419c-a157-771459774202;3f8d12fa-7717-4de5-a369-69ad985f311a;ca5f3895-331f-48f0-80bd-468417a80ba9;ce3f62ad-32b5-4bd6-a17e-966e76673f47	Not Available;Not Available;Not Available;Not Available;Not Available	2;2;2;2;2	359;596;737;725;596	171;171;-6;171;171	Fotemustine;Cisplatin;Dexamethasone;Procarbazine;Temozolomide	Not Available;Not Available;Not Available;Not Available;Not Available	10;10;10;10;10	06;04;Not Available;06;04	Not Available;Not Available;Not Available;Not Available;Not Available	mg;mg;mg/day;mg;mg	ADJUVANT;ADJUVANT;ADJUVANT;ADJUVANT;ADJUVANT	Not Applicable;Not Applicable;Not Applicable;Not Applicable;Not Applicable	Not Available;Not Available;Not Available;Not Available;Not Available	Other (specify below);Other (specify below);Not Available;Other (specify below);Other (specify below)	NO;NO;NO;NO;NO	Chemotherapy;Chemotherapy;Hormone Therapy;Chemotherapy;Chemotherapy	Not Available;Not Available;Not Available;Not Available;Not Available	208;320;8;1300;3500	mg;mg;mg/day;mg;mg	Not Available;Not Available;Not Available;Not Available;Not Available	2009;2009;2009;2009;2009	1	NOT HISPANIC OR LATINO	TCGA-27-1833-F26926	9fea66d2-254e-481b-85af-00dfaebebd40	2	737
TCGA-28-2513	FEMALE	2791	Untreated primary (de novo) GBM	Brain	Dead	1			Locoregional Disease	Not Available		45	Not Available	TCGA-12-0818	e57b296a-80e9-4446-a3d1-3dbfeaf04f5e	27	-16666	2791	0	2791	TCGA-12-0818-D23665;TCGA-12-0818-D23669;TCGA-12-0818-D23668;TCGA-12-0818-D23670;TCGA-12-0818-D23666;TCGA-12-0818-D23667	9443964e-7e47-4c82-8cc2-59ce383808f5;8b17871f-303d-475d-aa31-ef735bcea01f;34ce8de9-761e-4f10-b875-14d8e99974a9;cab47c3a-f5b7-4da5-8ad3-95930211ed8c;3d9008a7-a174-4c12-b4dd-537b5454fb34;543cdb8a-55c5-4f56-8986-bc768644e0d2	Not Available;Not Available;Not Available;Not Available;Not Available;Not Available	27;27;27;27;27;27	136;47;296;47;1643;255	75;26;255;26;136;213	VP-16;MAB I-131;CCNU;81c6;CCNU;VP-16	Not Available;Not Available;Not Available;Not Available;Not Available;Not Available	5;5;5;5;5;5	02;Not Available;01;Not Available;01;01	Not Available;Not Available;Not Available;Not Available;Not Available;Not Available	mg/m2;mCi;mg/m2;mg;mg/m2;mg/m2	ADJUVANT;ADJUVANT;ADJUVANT;ADJUVANT;ADJUVANT;ADJUVANT	Not Applicable;Not Applicable;Not Applicable;Not Applicable;Not Applicable;Not Applicable	Not Available;Not Available;Not Available;Not Available;Not Available;Not Available	PO;Other (specify below);PO;Other (specify below);PO;PO	NO;NO;NO;NO;NO;NO	Chemotherapy;Targeted Molecular therapy;Chemotherapy;Targeted Molecular therapy;Chemotherapy;Chemotherapy	Not Available;Not Available;Not Available;Not Available;Not Available;Not Available	50;80;110;10;110;50	mg/m2;mCi;mg/m2;mg;mg/m2;mg/m2	Not Available;Not Available;Not Available;Not Available;Not Available;Not Available	2009;2009;2009;2009;2009;2009	Not Available	NOT HISPANIC OR LATINO	TCGA-12-0818-F23664	bd162941-df85-4ee3-9785-156f5315cd60	27	2791
TCGA-28-2514	FEMALE	1151	Untreated primary (de novo) GBM	Brain	Dead	1	463		Progression of Disease	WITH TUMOR		31	Not Available	TCGA-08-0245	e6dee2d7-ca05-44e2-bf25-1068a416bd14	11	-11613	1151	0	1057	TCGA-08-0245-D23124;TCGA-08-0245-D23123;TCGA-08-0245-D23126;TCGA-08-0245-D23125	1f435cf6-7e43-4132-b098-d09017572da7;4c59294b-be56-4189-af18-c983fa2960a0;4c8885e2-1a02-47ca-866d-142e26af2d6c;4d79e3dd-d8bc-4eba-a8e1-fbb617a4b813	Not Available;Not Available;Not Available;Not Available	24;24;24;24	933;843;933;1065	875;560;878;933	BCNU;Temodar;Not Available;BCNU	Not Available;Not Available;Not Available;Not Available	4;4;4;4	01;12;Not Available;3	Not Available;Not Available;Not Available;Not Available	mg/m2;mg/m2;mg;mg/m2	PROGRESSION;PROGRESSION;PROGRESSION;PROGRESSION	Not Applicable;Not Applicable;Not Applicable;Not Applicable	Not Available;Not Available;Not Available;Not Available	PO;PO;Not Available;IV	Not Available;Not Available;Not Available;Not Available	Chemotherapy;Chemotherapy;Hormone Therapy;Chemotherapy	Not Available;Not Available;Not Available;Not Available	150;150;200;150	mg/m2;mg/m2;mg;mg/m2	Not Available;Not Available;Not Available;Not Available	2009;2009;2009;2009	Not Available	NOT HISPANIC OR LATINO	TCGA-08-0245-F23122	2c6a80ed-3653-4970-a5e2-d28ee51830c5	11	1151
TCGA-28-5204	FEMALE	1101	Untreated primary (de novo) GBM	Brain	Alive	0	1101			WITH TUMOR		49	Not Available	TCGA-76-6664	97b4eeec-7230-446b-b376-6742fae6f6ab	15	-18054	Not Applicable	0	237	TCGA-76-6664-D28598;TCGA-76-6664-D28597	2f92f23e-ab72-4607-95e7-3eb280b3e767;e3e09b68-6edd-4098-bf83-40d26e23ba28	Not Available;Not Available	15;15	223;Not Available	43;6	Avastin;Temodar	Not Available;Not Available	11;11	14;Not Available	510;250	mg;mg	ADJUVANT;ADJUVANT	Not Applicable;Not Applicable	Not Available;Not Available	IV;PO	NO;YES	Chemotherapy;Chemotherapy	Not Available;Not Available	7470;Not Available	mg;mg	Not Available;Not Available	2011;2011	1	Not Available	TCGA-76-6664-F28596;TCGA-76-6664-F71546	c70ed8cd-33fd-4d5c-9bde-439cbee28ce7;F6D372C6-8D4B-4730-A403-F9C508E3879B	15;31	Not Applicable;Not Applicable
TCGA-28-5207	FEMALE	358	Untreated primary (de novo) GBM	Brain	Dead	1	137		Recurrence	WITH TUMOR		44	Not Available	TCGA-02-0001	30a1fe5e-5b12-472c-aa86-c2db8167ab23	16	-16179	358	0	279	TCGA-02-0001-D22171;TCGA-02-0001-D22170;TCGA-02-0001-D22172;TCGA-02-0001-D22173	d3b26cd2-fb66-4ec7-8314-698391885e0e;2a1a1dd1-cc4a-4bf3-82b6-731e4ec7fcdd;a1cf26d0-3ef0-4a24-a5e9-4ff9b547b359;5a058cdd-9bef-421b-a0a9-c8e7f3cd6d7e	Not Available;Not Available;Not Available;Not Available	3;3;12;12	278;278;Not Available;Not Available	92;92;Not Available;Not Available	CRA;Celebrex;Cis Retinoic Acid;Celebrex	Not Available;Not Available;Not Available;Not Available	4;4;1;1	4;4;Not Available;Not Available	Not Available;Not Available;Not Available;Not Available	mg/m2;mg;Not Available;Not Available	ADJUVANT;ADJUVANT;RECURRENCE;RECURRENCE	Not Applicable;Not Applicable;Not Applicable;Not Applicable	Not Available;Not Available;Not Available;Not Available	Not Available;Not Available;PO;PO	NO;NO;Not Available;Not Available	Chemotherapy;Chemotherapy;Chemotherapy;Chemotherapy	Not Available;Not Available;Not Available;Not Available	75;400;Not Available;Not Available	mg/m2;mg;Not Available;Not Available	Not Available;Not Available;Not Available;Not Available	2009;2009;2010;2010	Not Available	NOT HISPANIC OR LATINO	TCGA-02-0001-F22169	59ed9ea3-93d3-4fa4-b186-280698d1cebf	16	358
TCGA-28-5208	MALE	1068	Untreated primary (de novo) GBM	Brain	Dead	1	1013		Recurrence	TUMOR FREE		63	Not Available	TCGA-06-0414	a9601d20-d51d-4db3-9e82-7171f5f7e034	25	-23215	1068	0	1065	TCGA-06-0414-D22850;TCGA-06-0414-D22849	6ecb7887-46f8-48d6-99f9-a7d0103817e0;2021c1cb-a12d-4d7f-be7b-958e2ec4e153	Not Available;Not Available	24;24	370;370	5;5	Cisplatain;BCNU	Not Available;Not Available	4;4	4;4	Not Available;Not Available	Not Available;Not Available	ADJUVANT;ADJUVANT	Not Applicable;Not Applicable	Not Available;Not Available	IV;IV	Not Available;Not Available	Chemotherapy;Chemotherapy	Not Available;Not Available	Not Available;Not Available	Not Available;Not Available	Not Available;Not Available	2009;2009	Not Available	NOT HISPANIC OR LATINO	TCGA-06-0414-F22848	1aedabce-5e3d-4077-b6b0-03fd7c89d6b8	25	1068
TCGA-28-5209	MALE	154	Untreated primary (de novo) GBM	Brain	Dead	1	88		Progression of Disease	WITH TUMOR		56	Not Available	TCGA-19-1790	aeeaf19a-3b0d-4c79-a029-44642581f4d8	7	-20626	154	0	154	TCGA-19-1790-D25419	09a73d22-88d6-418e-9a82-bc80773c6f8c	Not Available	7	66	25	Temozolomide	Not Available	6	1	140	mg	ADJUVANT	Not Applicable	Not Available	PO	NO	Chemotherapy	Not Available	5880	mg	Not Available	2010	Not Available	NOT HISPANIC OR LATINO	TCGA-19-1790-F25418	b714355b-53ed-4e81-b750-17b9290e5b93	7	154
TCGA-28-5213	MALE	358	Untreated primary (de novo) GBM	Brain	Alive	0	358			TUMOR FREE		71	Not Available	TCGA-19-0955	f473a0d0-72b6-465e-93f7-122224960e80	19	-25974	Not Applicable	0	358	TCGA-19-0955-D25336	26fd8e07-facd-4b36-a5b2-cbd20f8131b2	Not Available	24	277	31	Temozolomide	Not Available	4	6	Not Available	mg	ADJUVANT	Not Applicable	Not Available	PO	NO	Chemotherapy	Not Available	360	mg	Not Available	2009	Not Available	NOT HISPANIC OR LATINO	TCGA-19-0955-F25335	5f34f30e-bb94-4008-9382-e8daa6961adc	19	Not Applicable
TCGA-28-5214	FEMALE	291	Untreated primary (de novo) GBM	Brain	Dead	1	130		Progression of Disease	WITH TUMOR		56	Not Available	TCGA-06-0412	98d3ae4b-1f14-4067-ac60-7eaace5007f2	11	-20619	291	0	245	TCGA-06-0412-D22843;TCGA-06-0412-D22841;TCGA-06-0412-D22842	65dd4eaf-842f-4dfa-ac44-10671cafe7fd;46748223-93e9-4e26-97c4-649bc8b2f810;645d6a7d-d8c2-4f77-8c0f-5584ee23711d	Not Available;Not Available;Not Available	29;29;29	258;Not Available;137	137;Not Available;106	Carmustine;Taxol;9AC 9 Aminocamplotecian	Not Available;Not Available;Not Available	11;11;11	02;01;01	Not Available;Not Available;Not Available	Not Available;Not Available;Not Available	PROGRESSION;ADJUVANT;ADJUVANT	Not Applicable;Not Applicable;Not Applicable	Not Available;Not Available;Not Available	Not Available;Not Available;Not Available	NO;NO;NO	Chemotherapy;Chemotherapy;Chemotherapy	Not Available;Not Available;Not Available	Not Available;Not Available;Not Available	Not Available;Not Available;Not Available	Not Available;Not Available;Not Available	2011;2011;2011	Not Available	NOT HISPANIC OR LATINO	TCGA-06-0412-F22840	ab1377c0-9ad7-4757-99f7-4931623a5248	11	291
TCGA-28-5215	MALE	620	Untreated primary (de novo) GBM	Brain	Dead	1	208		Progression of Disease	WITH TUMOR		46	Not Available	TCGA-12-0703	0a85c7b4-f07d-4727-b9d2-7b14c52edabb	11	-17125	620	0	551	TCGA-12-0703-D23574;TCGA-12-0703-D23577;TCGA-12-0703-D23575;TCGA-12-0703-D23578;TCGA-12-0703-D23576	7c82d2a2-ac10-4721-ac98-08890d7ea9a3;25b7ffab-ad1d-471e-b1ff-50b595d8193d;48784185-2f6b-41c9-ba98-b83f32f514f9;ba795525-88e3-4ec2-9394-bed1bfbc9473;feb32385-2310-4a50-909a-04ccef06b767	Not Available;Not Available;Not Available;Not Available;Not Available	24;24;24;22;29	302;125;530;125;530	215;13;322;13;322	CPT-11;MAb I-131;Carmustine;mu81c6;Topecan	Not Available;Not Available;Not Available;Not Available;Not Available	4;4;4;5;5	3;Not Available;5;Not Available;05	Not Available;Not Available;Not Available;Not Available;Not Available	mg/m2;mCi;mg;mg;mg/m2	PROGRESSION;ADJUVANT;PROGRESSION;ADJUVANT;PROGRESSION	Not Applicable;Not Applicable;Not Applicable;Not Applicable;Not Applicable	Not Available;Not Available;Not Available;Not Available;Not Available	IV;IV;IV;Not Available;IV	NO;NO;NO;NO;NO	Chemotherapy;Targeted Molecular therapy;Chemotherapy;Targeted Molecular therapy;Chemotherapy	Not Available;Not Available;Not Available;Not Available;Not Available	125;120;100;20;0.75	mg/m2;mCi;mg;mg;mg/m2	Not Available;Not Available;Not Available;Not Available;Not Available	2009;2009;2009;2009;2009	Not Available	NOT HISPANIC OR LATINO	TCGA-12-0703-F23573	2047a8e5-9fc8-46ba-aaaf-8bef7e1ccd23	11	620
TCGA-28-5216	FEMALE	187	Untreated primary (de novo) GBM	Brain	Dead	0	187			Not Available		84	Not Available	TCGA-06-0122	ada9c707-d49c-43d5-bee6-3e00732755ea	10	-30968	187	0	8																								Not Available	NOT HISPANIC OR LATINO	TCGA-06-0122-F22564	7fa189da-b9f7-4cab-aaeb-906c7d07c866	10	187
TCGA-28-5218	MALE	362	Untreated primary (de novo) GBM	Brain	Dead	1	152		Progression of Disease	WITH TUMOR		40	Not Available	TCGA-06-0139	5bbeb8a7-3ac2-4ef1-bd48-6f83bc994a75	10	-14729	362	0	327	TCGA-06-0139-D22615;TCGA-06-0139-D22616	50a0fd98-cd01-4d3f-a09b-b7ffbb15e201;ff6710e6-b842-40e5-842a-f27dfd162d4a	Not Available;Not Available	11;11	278;278	203;203	CPT11;Avastin	Not Available;Not Available	5;5	3;Not Available	Not Available;Not Available	mg;mg	PROGRESSION;PROGRESSION	Not Applicable;Not Applicable	Not Available;Not Available	IV;Not Available	NO;NO	Chemotherapy;Targeted Molecular therapy	Not Available;Not Available	265;910	mg;mg	Not Available;Not Available	2009;2009	Not Available	NOT HISPANIC OR LATINO	TCGA-06-0139-F22614	f79312fd-4722-4f52-8174-39e9f5e7ee9b	10	362
TCGA-28-5219	MALE	103	Untreated primary (de novo) GBM	Brain	Alive	0	103			WITH TUMOR		70	Not Available	TCGA-19-0964	746aa9fb-0af2-4719-9d48-56e9bf21260c	19	-25800	Not Applicable	0	103	TCGA-19-0964-D25363	3d52a89f-8403-4463-965f-0141778e4c4b	Not Available	24	82	39	Temodar	Not Available	4	1	Not Available	mg	ADJUVANT	Not Applicable	Not Available	PO	NO	Chemotherapy	Not Available	140	mg	Not Available	2009	Not Available	NOT HISPANIC OR LATINO	TCGA-19-0964-F25362	ec93245c-b321-4ace-ab5f-b933962b0277	19	Not Applicable
TCGA-28-5220	MALE	15	Untreated primary (de novo) GBM	Brain	Dead	0	15			Not Available		65	Not Available	TCGA-32-1976	397ddfb9-288b-48ce-be18-853409d8ae51	8	-23798	15	0	15																								Not Available	NOT HISPANIC OR LATINO	TCGA-32-1976-F27734	c8bedfd3-92fb-455c-ac42-dc00284fbecb	8	15
TCGA-28-6450	FEMALE	16	Untreated primary (de novo) GBM	Brain	Dead	0	16			WITH TUMOR		55	Not Available	TCGA-06-0213	196ce35a-2d36-479e-aab9-91d2082d7e7c	10	-20134	16	0	6																								Not Available	NOT HISPANIC OR LATINO	TCGA-06-0213-F22776	a7b88d5a-8f55-4d5e-a5e4-66c0b168a48f	10	16
TCGA-32-1970	MALE	104	Untreated primary (de novo) GBM	Brain	Alive	1	96		Progression of Disease	Not Available		40	Not Available	TCGA-14-4157	38acdfc8-8abc-4d89-a68b-58c493650b48	12	-14816	Not Applicable	0	104	TCGA-14-4157-D25252;TCGA-14-4157-D25250;TCGA-14-4157-D25251	90cabd44-8b4f-4c75-a5df-20af442aaf3e;c3e0e6df-f66f-479e-9cd2-1d7e3730919c;ee3325c2-5318-4dd7-8c21-098249464fdd	Not Available;Not Available;Not Available	12;12;12	Not Available;67;Not Available	Not Available;19;96	Dexamethasone;Temodar;Temodar	Not Available;Not Available;Not Available	7;7;7	Not Available;Not Available;1	Not Available;75;Not Available	mg;mg;mg	ADJUVANT;ADJUVANT;ADJUVANT	Not Applicable;Not Applicable;Not Applicable	Not Available;Not Available;Not Available	PO;PO;PO	NO;NO;YES	Hormone Therapy;Chemotherapy;Chemotherapy	Not Available;Not Available;Not Available	Not Available;3600;355	mg;mg;mg	Not Available;Not Available;Not Available	2010;2010;2010	Not Available	Not Available	TCGA-14-4157-F25249	45f753f7-4060-46a0-8a1a-2a58a4f0efa0	12	Not Applicable
TCGA-32-1973	Not Available		Not Available	Not Available		0				Not Available		Not Available	Not Available	TCGA-12-1601	cc1459be-de8f-482e-9efe-65937db9dc45	Not Available	Not Available	Not Available	Not Available	Not Available																								Not Available	Not Available
TCGA-32-1976	FEMALE	124	Untreated primary (de novo) GBM	Brain	Dead	0	124			TUMOR FREE		76	Not Available	TCGA-19-2625	f6b2f52b-284d-4bde-9a3d-a0f458d07f08	12	-27930	124	0	124																								Not Available	NOT HISPANIC OR LATINO	TCGA-19-2625-F25445	2dce74eb-a2d0-48fc-a1cd-d06720f87350	12	124
TCGA-32-1977	MALE	442	Untreated primary (de novo) GBM	Brain	Dead	1	166		Progression of Disease	WITH TUMOR		61	Not Available	TCGA-12-1097	f7106bb6-332a-4542-bc08-59bba48f4b04	6	-22526	442	0	442	TCGA-12-1097-D23436;TCGA-12-1097-D23440;TCGA-12-1097-D23439;TCGA-12-1097-D23438;TCGA-12-1097-D23437	7a577acc-b4d5-4a07-a5a5-8ccbbe470afb;b218bd58-fdb5-4791-a92a-5a6abf8c3a87;a0dc8f92-4f4c-4066-b52b-6ef969444753;f03461e7-a23d-4c59-b7ec-48b5cb13174b;6cd4c536-12a7-4ab2-ab76-e2bc5a4bcd69	Not Available;Not Available;Not Available;Not Available;Not Available	6;6;6;6;6	96;343;385;385;166	49;177;351;351;110	Temodar;AMG 102;VP 16;Temodar;Temodar	Not Available;Not Available;Not Available;Not Available;Not Available	7;7;7;7;7	01;Not Available;01;01;02	Not Available;Not Available;Not Available;Not Available;Not Available	mg/m2;mg/kg;mg/m2;mg/m2;mg/m2	ADJUVANT;PROGRESSION;PROGRESSION;PROGRESSION;PROGRESSION	Not Applicable;Not Applicable;Not Applicable;Not Applicable;Not Applicable	Not Available;Not Available;Not Available;Not Available;Not Available	PO;IV;PO;PO;PO	NO;NO;NO;NO;NO	Chemotherapy;Targeted Molecular therapy;Chemotherapy;Chemotherapy;Chemotherapy	Not Available;Not Available;Not Available;Not Available;Not Available	75;10;50;50;200	mg/m2;mg/kg;mg/m2;mg/m2;mg/m2	Not Available;Not Available;Not Available;Not Available;Not Available	2009;2009;2009;2009;2009	Not Available	NOT HISPANIC OR LATINO	TCGA-12-1097-F23435	bdaf4af3-1833-487e-a9dc-44bb8369b1f8	6	442
TCGA-32-1978	MALE	463	Untreated primary (de novo) GBM	Brain	Dead	1	351		Progression of Disease	WITH TUMOR		76	Not Available	TCGA-12-3649	93737759-b088-4d64-adfe-c2d5ec715341	18	-27846	463	0	351	TCGA-12-3649-D23836;TCGA-12-3649-D23841;TCGA-12-3649-D23839;TCGA-12-3649-D23842;TCGA-12-3649-D23838;TCGA-12-3649-D23840;TCGA-12-3649-D23835;TCGA-12-3649-D23837	eabdced4-3f7b-492f-8662-4495e12dff74;e21ea1e6-69a7-4f19-8f60-44e66bc7d1ac;e0ec0d9d-3f89-4dc1-9af1-63eb9f685d96;65563c08-f717-4a43-b999-9263c5b5e1c4;bd0496a8-7fd5-4276-9fd8-67c7a0fcc72c;243dfa39-70ea-4f28-b227-810e9ceaa71e;0895b796-1845-437d-90ae-0547189a770a;3b49d641-00d1-47e3-a119-4306b8a37548	Not Available;Not Available;Not Available;Not Available;Not Available;Not Available;Not Available;Not Available	18;18;18;18;18;18;18;18	240;240;350;347;245;Not Available;Not Available;350	186;186;240;240;186;Not Available;Not Available;240	Temodar;Avastin;ATTAC;Avastin;ATTAC;Avastin;Temodar;Temodar	Not Available;Not Available;Not Available;Not Available;Not Available;Not Available;Not Available;Not Available	6;6;6;6;6;6;6;6	01;Not Available;Not Available;Not Available;Not Available;Not Available;03;03	200;10;Not Available;10;Not Available;10;200;200	mg;mg/kg;Not Available;mg/kg;Not Available;mg/kg;mg;mg	ADJUVANT;ADJUVANT;ADJUVANT;ADJUVANT;ADJUVANT;ADJUVANT;ADJUVANT;ADJUVANT	Not Applicable;Not Applicable;Not Applicable;Not Applicable;Not Applicable;Not Applicable;Not Applicable;Not Applicable	Not Available;Not Available;Not Available;Not Available;Not Available;Not Available;Not Available;Not Available	PO;IV;Other (specify below);IV;Other (specify below);IV;PO;PO	NO;NO;NO;NO;NO;NO;NO;NO	Chemotherapy;Targeted Molecular therapy;Immunotherapy;Targeted Molecular therapy;Immunotherapy;Targeted Molecular therapy;Chemotherapy;Chemotherapy	Not Available;Not Available;Not Available;Not Available;Not Available;Not Available;Not Available;Not Available	2000;Not Available;Not Available;Not Available;Not Available;Not Available;6000;6000	mg;mg/kg;Not Available;mg/kg;Not Available;mg/kg;mg;mg	Not Available;Not Available;Not Available;Not Available;Not Available;Not Available;Not Available;Not Available	2010;2010;2010;2010;2010;2010;2010;2010	Not Available	NOT HISPANIC OR LATINO	TCGA-12-3649-F23834	f3151500-c096-4b09-b52b-dc93c2b86b60	18	463
TCGA-32-1979	MALE	425	Untreated primary (de novo) GBM	Brain	Dead	0	425			WITH TUMOR		69	Not Available	TCGA-08-0390	108a8d8e-1ddb-4c0d-a05b-71573b33b9aa	12	-25304	425	0	322	TCGA-08-0390-D23280;TCGA-08-0390-D23279;TCGA-08-0390-D23281;TCGA-08-0390-D23282	80c63184-c068-4bef-868f-e1b0dee5e9cf;f887296e-cb81-472a-932a-c4efe25583c0;b3f16806-ffbf-4372-9601-7d606e1f7464;650f54eb-f3f2-4d5b-a271-8ad74d026947	Not Available;Not Available;Not Available;Not Available	24;24;10;10	132;69;69;132	105;28;28;105	Temodar;Temodar;Tarceva;Tarceva	Not Available;Not Available;Not Available;Not Available	4;4;6;6	1;1;Not Available;Not Available	Not Available;Not Available;Not Available;Not Available	mg;mg/day;mg;mg	ADJUVANT;ADJUVANT;ADJUVANT;ADJUVANT	Not Applicable;Not Applicable;Not Applicable;Not Applicable	Not Available;Not Available;Not Available;Not Available	PO;PO;PO;PO	Not Available;Not Available;Not Available;Not Available	Chemotherapy;Chemotherapy;Immunotherapy;Immunotherapy	Not Available;Not Available;Not Available;Not Available	300;150;100;150	mg;mg/day;mg;mg	Not Available;Not Available;Not Available;Not Available	2009;2009;2009;2009	Not Available	NOT HISPANIC OR LATINO	TCGA-08-0390-F23278	ee24571b-c566-4cee-8f55-f4626f6208f2	12	425
TCGA-32-1980	FEMALE	76	Untreated primary (de novo) GBM	Brain	Dead	1	6		Progression of Disease	WITH TUMOR		62	Not Available	TCGA-02-0055	da5f6940-e8ee-4fd1-a8da-4cd68e02e59c	16	-22798	76	0	76	TCGA-02-0055-D22313;TCGA-02-0055-D22312	488d0b21-86b6-468f-bb9e-e982ee2ade6c;5d44f37b-8705-452d-89a6-84e6213d425c	Not Available;Not Available	2;2	0;0	-112;-112	Temozolomide;Temozolomide	Not Available;Not Available	4;4	Not Available;Not Available	Not Available;Not Available	mg/m2/day;mg/m2/day	ADJUVANT;ADJUVANT	Not Applicable;Not Applicable	Not Available;Not Available	PO;PO	NO;NO	Chemotherapy;Chemotherapy	Not Available;Not Available	200;75	mg/m2/day;mg/m2/day	Not Available;Not Available	2009;2009	Not Available	NOT HISPANIC OR LATINO	TCGA-02-0055-F22311	14bd3c74-565d-4e66-b15f-73012eb156c8	16	76
TCGA-32-1982	FEMALE	224	Untreated primary (de novo) GBM	Brain	Dead	1	182		Progression of Disease	WITH TUMOR		48	Not Available	TCGA-32-2616	52408d9f-2637-4952-9b90-cb607a860f23	6	-17781	224	0	224	TCGA-32-2616-D30227;TCGA-32-2616-D30225;TCGA-32-2616-D30228;TCGA-32-2616-D30226	94ef4eb7-70aa-4d22-83ab-e192b3504fb8;b36e4390-7f11-45a9-a266-b7e3135a7730;c8b4b9a7-cea5-4d49-98a7-8916039fc5fd;0d32cb36-431d-4b6d-b6e8-3973fdc53252	Not Available;Not Available;Not Available;Not Available	6;6;6;6	161;71;51;105	129;29;30;101	Temodar;Temodar;Motexatin Gadoinium;Temodar	Not Available;Not Available;Not Available;Not Available	7;7;7;7	2;Not Available;Not Available;1	200;75;Not Available;270	mg;mg;mg;mg	ADJUVANT;ADJUVANT;ADJUVANT;ADJUVANT	Not Applicable;Not Applicable;Not Applicable;Not Applicable	Not Available;Not Available;Not Available;Not Available	PO;PO;IV;PO	NO;NO;NO;NO	Chemotherapy;Chemotherapy;Targeted Molecular therapy;Chemotherapy	Not Available;Not Available;Not Available;Not Available	360;5590;50167;1350	mg;mg;mg;mg	Not Available;Not Available;Not Available;Not Available	2010;2010;2010;2010	1	HISPANIC OR LATINO	TCGA-32-2616-F30224	dcac2de8-4cc6-48d1-ba9d-62645f34dd34	6	224
TCGA-32-1986	FEMALE	187	Untreated primary (de novo) GBM	Brain	Alive	1	97		Progression of Disease	WITH TUMOR		45	Not Available	TCGA-06-5858	d1547b99-3c96-4c62-8261-5111bcf860a9	8	-16662	Not Applicable	0	187	TCGA-06-5858-D23039;TCGA-06-5858-D23040;TCGA-06-5858-D23037;TCGA-06-5858-D23038	94e29e0f-1c03-4459-bcae-bec3209aad09;c30fdc4c-e126-4181-8c37-6a74ef489c22;c2af3ffb-5509-46bd-a86d-4132da6bf69a;521e04cd-cb47-427d-a684-0924d4569fcd	Not Available;Not Available;Not Available;Not Available	8;8;8;8	Not Available;Not Available;68;88	196;196;25;88	Carboplatin;Bevacizumab;Temozolomide;ABT-888 Parp Inhibitor	Not Available;Not Available;Not Available;Not Available	8;8;8;8	Not Available;Not Available;1;01	3;10;75;10	mg;mg;mg;mg	PROGRESSION;PROGRESSION;ADJUVANT;ADJUVANT	Not Applicable;Not Applicable;Not Applicable;Not Applicable	Not Available;Not Available;Not Available;Not Available	IV;IV;PO;PO	YES;YES;NO;NO	Chemotherapy;Targeted Molecular therapy;Chemotherapy;Chemotherapy	Not Available;Not Available;Not Available;Not Available	274;1014;150;20	mg;mg;mg;mg	Not Available;Not Available;Not Available;Not Available	2011;2011;2011;2011	0	NOT HISPANIC OR LATINO	TCGA-06-5858-F23036	96eedef9-720a-4d6a-b419-20240e93d8e4	8	Not Applicable
TCGA-32-1987	FEMALE	165	Glioblastoma Multiforme (GBM)	Brain	Dead	0	165			WITH TUMOR		71	Not Available	TCGA-76-6283	e5c9b14e-3bc7-4892-bd51-4cd1599819ec	26	-26002	165	0	Not Available																								Not Available	NOT HISPANIC OR LATINO	TCGA-76-6283-F71528	26E3B43C-2C46-42AB-AC0B-9119BBA0A560	26	165
TCGA-32-1991	MALE	469	Untreated primary (de novo) GBM	Brain	Dead	0	469			WITH TUMOR		55	Not Available	TCGA-06-0189	e1481049-c04e-48fe-8110-ac1d0ee86e75	10	-20297	469	0	454																								Not Available	NOT HISPANIC OR LATINO	TCGA-06-0189-F22734	0fe91100-de6c-45c5-9b45-2fde134bb9ff	10	469
TCGA-32-2491	FEMALE	110	Untreated primary (de novo) GBM	Brain	Dead	1	37		Progression of Disease	WITH TUMOR		74	Not Available	TCGA-02-0037	d16ef9d7-9e9f-4dbb-9fb4-f8ceaf699e22	17	-27063	110	0	110																								Not Available	NOT HISPANIC OR LATINO	TCGA-02-0037-F22275	52009bbf-8393-4adf-b3ee-dd9a47c34c06	17	110
TCGA-32-2494	FEMALE	611	Untreated primary (de novo) GBM	Brain	Dead	1	530		Progression of Disease	WITH TUMOR		33	Not Available	TCGA-06-0146	3003cbfa-98d5-464d-90a5-b1bef32bcef1	11	-12253	611	0	611	TCGA-06-0146-D22631;TCGA-06-0146-D22630	0566690b-972e-4bcd-a141-e770fb8cf03d;570ef6f6-5f74-4479-95d7-429acbe78eb4	Not Available;Not Available	29;29	315;315	16;16	Cisplatin;Carmustine (BCNU)	Not Available;Not Available	11;11	06;06	Not Available;200	mg;mg	ADJUVANT;ADJUVANT	Not Applicable;Not Applicable	Not Available;Not Available	IV;IV	NO;NO	Chemotherapy;Chemotherapy	Not Available;Not Available	Not Available;480	mg;mg	Not Available;Not Available	2011;2011	Not Available	NOT HISPANIC OR LATINO	TCGA-06-0146-F22629	e93fba15-ff93-467a-834e-74ba29c2630a	11	611
TCGA-32-2495	MALE	1426	Untreated primary (de novo) GBM	Brain	Dead	1	1277			TUMOR FREE		66	Not Available	TCGA-06-0744	5613f5f6-086d-470b-8f77-6dcb7f8625b7	5	-24471	Not Applicable	0	595	TCGA-06-0744-D20887;TCGA-06-0744-D20888	7eaf7f15-de91-43ef-877e-636b8b25abde;6f4317ca-0569-4558-aa12-06b0ed32a633	Not Available;Not Available	7;7	111;477	81;111	Temozolomide;Temozolomide	Not Available;Not Available	12;12	01;12	75;150	mg/m2;mg/m2	ADJUVANT;ADJUVANT	Not Applicable;Not Applicable	01;01	PO;PO	NO;NO	Chemotherapy;Chemotherapy	Not Available;Not Available	190;380	mg;mg	Not Available;Not Available	2011;2011	Not Available	NOT HISPANIC OR LATINO	TCGA-06-0744-F22867;TCGA-06-0744-F20885	c4237632-2984-4550-a861-30378118e207;43a76b4c-41ac-4c42-b40b-67e6ab343aa5	5;7	Not Applicable;1426
TCGA-32-2615	MALE	1229	Untreated primary (de novo) GBM	Brain	Dead	1	699		Progression of Disease	WITH TUMOR		52	Not Available	TCGA-06-0879	f9ce2045-2821-4843-b5e9-cf7cc7e783d4	25	-19154	Not Applicable	0	699	TCGA-06-0879-D22895;TCGA-06-0879-D22896;TCGA-06-0879-D31531;TCGA-06-0879-D31532;TCGA-06-0879-D31533;TCGA-06-0879-D31534;TCGA-06-0879-D31535;TCGA-06-0879-D31536;TCGA-06-0879-D31537;TCGA-06-0879-D31538;TCGA-06-0879-D31539;TCGA-06-0879-D31540	337887e3-a6e3-4603-a8eb-720c4ada73e1;83c0a015-4085-4859-94b0-42a965cf163e;223c816c-79d9-4a8b-bdb1-3e1d0c958e57;96335edd-0b15-4b56-ace9-3ee429a34bb0;1b3f952f-1e64-4af4-8a76-b8016841bc5d;813a6fb9-f10f-49ab-91b3-c11af1f2062f;cb50cbb6-9a3b-4464-9a6b-a711d13a6eec;52920ce0-5439-440b-8c08-05b67545b8a5;d66830ee-5cd8-430a-bc60-43e0fa060ad4;94d4ccf8-667e-46be-b8b5-6d4c0cb271c1;9a14bb6f-b8e3-4251-bf76-a9266…	Not Available;Not Available;Not Available;Not Available;Not Available;Not Available;Not Available;Not Available;Not Available;Not Available;Not Available;Not Available	26;26;5;5;5;5;5;5;5;5;5;5	Not Available;Not Available;60;435;580;960;942;1025;1025;1029;1205;1085	67;84;19;117;84;718;708;998;998;1029;1029;1085	Temozolomide;dcVax;Temozolomide;Temozolomide;dc Vax (Dendritic Cell Vaccine);Temozolomide;Dendritic Cell Vaccine (dcvax);Cedicanib;Cilengitide;Lomustine CCNU;Bevacizumab;Carboplatin	Not Available;Not Available;Not Available;Not Available;Not Available;Not Available;Not Available;Not Available;Not Available;Not Available;Not Available;Not Available	3;3;5;5;5;5;5;5;5;5;5;5	3;Not Available;Not Available;Not Available;Not Available;Not Available;Not Available;Not Available;Not Available;Not Available;Not Available;Not Available	Not Available;Not Available;Not Available;Not Available;Not Available;Not Available;Not Available;Not Available;Not Available;Not Available;Not Available;Not Available	mg;Not Available;Not Available;Not Available;Not Available;Not Available;Not Available;Not Available;Not Available;Not Available;Not Available;Not Available	ADJUVANT;ADJUVANT;Not Available;Not Available;Not Available;Not Available;Not Available;Not Available;Not Available;Not Available;Not Available;Not Available	Not Applicable;Not Applicable;Not Applicable;Not Applicable;Not Applicable;Not Applicable;Not Applicable;Not Applicable;Not Applicable;Not Applicable;Not Applicable;Not Applicable	Not Available;Not Available;Not Available;Not Available;Not Available;Not Available;Not Available;Not Available;Not Available;Not Available;Not Available;Not Available	PO;Not Available;Not Available;Not Available;Not Available;Not Available;Not Available;Not Available;Not Available;Not Available;Not Available;Not Available	YES;YES;NO;NO;NO;NO;NO;NO;NO;NO;NO;NO	Chemotherapy;Targeted Molecular therapy;Chemotherapy;Chemotherapy;Targeted Molecular therapy;Chemotherapy;Targeted Molecular therapy;Targeted Molecular therapy;Targeted Molecular therapy;Chemotherapy;Targeted Molecular therapy;Chemotherapy	Not Available;Not Available;Not Available;Not Available;Not Available;Not Available;Not Available;Not Available;Not Available;Not Available;Not Available;Not Available	200;Not Available;Not Available;Not Available;Not Available;Not Available;Not Available;Not Available;Not Available;Not Available;Not Available;Not Available	mg;Not Available;Not Available;Not Available;Not Available;Not Available;Not Available;Not Available;Not Available;Not Available;Not Available;Not Available	Not Available;Not Available;NO;NO;NO;NO;NO;NO;NO;NO;NO;NO	2009;2009;2012;2012;2012;2012;2012;2012;2012;2012;2012;2012	Not Available	NOT HISPANIC OR LATINO	TCGA-06-0879-F22894;TCGA-06-0879-F31541	ae26e5ec-1a26-4437-a9c2-13e755f3ae89;0fe17bc3-7c7f-47bd-85b4-54f41d416873	25;31	Not Applicable;1229
TCGA-32-2616	MALE	3	Untreated primary (de novo) GBM	Brain	Dead	0	3			WITH TUMOR		69	Not Available	TCGA-12-0657	a9a0bad8-6074-4a7c-9f9e-7dbc1de01def	11	-25413	3	0	3																								Not Available	NOT HISPANIC OR LATINO	TCGA-12-0657-F23509	bcad84a8-0555-4079-8115-4cd79342fc79	11	3
TCGA-32-2632	MALE	345	Untreated primary (de novo) GBM	Brain	Alive	1	317		Progression of Disease	WITH TUMOR		76	Not Available	TCGA-28-1745	1e2108e8-b620-4865-a8d8-77f9a0fe28a2	30	-27817	Not Applicable	0	345	TCGA-28-1745-D27041;TCGA-28-1745-D27039;TCGA-28-1745-D27040	bbf9afd3-e8b7-40d6-a344-53f30e46b441;c529e7ff-ed78-414f-8cf4-14419b6df1d0;b5843d8b-64e0-4be7-9af5-a88184de1cbe	Not Available;Not Available;Not Available	30;30;30	180;180;180	14;14;14	Temozolomide;Temozolomide;Temozolomide	Not Available;Not Available;Not Available	11;11;11	05;05;05	Not Available;Not Available;Not Available	mg;mg;mg	ADJUVANT;ADJUVANT;ADJUVANT	Not Applicable;Not Applicable;Not Applicable	Not Available;Not Available;Not Available	PO;PO;PO	NO;NO;NO	Chemotherapy;Chemotherapy;Chemotherapy	Not Available;Not Available;Not Available	2000;7000;4500	mg;mg;mg	Not Available;Not Available;Not Available	2009;2009;2009	1	NOT HISPANIC OR LATINO	TCGA-28-1745-F27038	db2b3cc7-b5c5-406a-a780-0f0d16650581	30	Not Applicable
TCGA-32-2634	FEMALE	1458	Treated primary GBM	Brain	Dead	0	1458			WITH TUMOR		50	Not Available	TCGA-76-4932	d6de8d1c-e5ff-45cd-b53e-f943d2578713	6	-18433	1458	0	1458	TCGA-76-4932-D28540	c51de629-6d65-44b7-8650-b637d6eaa342	Not Available	6	Not Available	Not Available	Temodar (escalation)	Not Available	4	Not Available	Not Available	mg	Not Available	Not Applicable	Not Available	PO	Not Available	Chemotherapy	Not Available	Not Available	mg	Not Available	2011	Not Available	Not Available	TCGA-76-4932-F28539	74127aef-0c30-4048-b7c9-2f6328ab59f6	6	1458
TCGA-32-2638	MALE	30	Untreated primary (de novo) GBM	Brain	Dead	0	30			WITH TUMOR		88	Not Available	TCGA-41-3392	dcc5e92a-8dd4-4909-8f37-98bed374d722	3	-32351	30	0	30																								Not Available	NOT HISPANIC OR LATINO	TCGA-41-3392-F28002	da490af4-74e0-439b-b491-a9715a5dcead	3	30
TCGA-32-4209	MALE	144	Untreated primary (de novo) GBM	Brain	Dead	1	40		Recurrence	WITH TUMOR		50	Not Available	TCGA-02-0003	df3c1d61-79c1-43e9-971a-8029497ffeab	16	-18341	144	0	144	TCGA-02-0003-D22177	002b8484-0175-4f88-bef8-302dcc58cbec	Not Available	2	94	49	Tamoxifen	Not Available	4	1	Not Available	mg	ADJUVANT	Not Applicable	Not Available	Not Available	NO	Chemotherapy	Not Available	80	mg	Not Available	2009	Not Available	NOT HISPANIC OR LATINO	TCGA-02-0003-F22176	e9f7905a-d445-4f84-b80c-33bf6abeba92	16	144
TCGA-32-4210	MALE	364	Untreated primary (de novo) GBM	Brain	Dead	0	364			WITH TUMOR		70	Not Available	TCGA-14-0740	70c887ce-43e1-4093-9a2f-a9d3dc62da78	24	-25627	364	0	364	TCGA-14-0740-D25256	313cebc5-142b-481d-85b5-96fe4cb15834	Not Available	24	Not Available	0	Dexamethasone	Not Available	6	Not Available	Not Available	mg	ADJUVANT	Not Applicable	Not Available	Not Available	NO	Hormone Therapy	Not Available	Not Available	mg	Not Available	2010	Not Available	Not Available	TCGA-14-0740-F25255	369500a9-74e6-4d56-b90d-606c4083e917	24	364
TCGA-32-4211	MALE	544	Untreated primary (de novo) GBM	Brain	Dead	1	148		Progression of Disease	WITH TUMOR		52	Not Available	TCGA-28-5208	46bfebf4-0ef6-4348-81dc-d7d3cb52c08f	22	-19053	Not Applicable	0	474	TCGA-28-5208-D15029;TCGA-28-5208-D28869;TCGA-28-5208-D15531;TCGA-28-5208-D28870;TCGA-28-5208-D16142;TCGA-28-5208-D28871;TCGA-28-5208-D28872;TCGA-28-5208-D16141	08b63faf-8283-4fd4-8a9d-34e58353221a;c2f92122-7e4d-4bbd-8270-8cb0e357cd11;1321e800-1342-41f5-ae14-192e2f62ad40;158c3206-0163-441e-811b-fbbc2f29f4a1;fa0d7a8e-eeda-40fd-9f07-5818987777a4;058a67ec-61c3-47d5-9dac-2de21b2d148a;cee5e39d-9590-4e49-8d50-f5295a4b4e3e;633d8ae7-29e0-4f8e-a24c-4f8fffc2fb80	Not Available;Not Available;Not Available;Not Available;Not Available;Not Available;Not Available;Not Available	14;22;23;24;6;14;14;16	49;49;435;435;285;435;285;435	11;11;287;287;149;287;149;287	Temodar;Temodar;Avastin;Avastin;Temodar;CPT11;Temodar;CPT11	Not Available;Not Available;Not Available;Not Available;Not Available;Not Available;Not Available;Not Available	7;7;8;8;9;9;9;9	01;01;05;05;05;05;05;05	140;140;10;10;390;Not Available;390;Not Available	mg;mg;mg/kg;Not Available;mg;Not Available;mg;Not Available	ADJUVANT;ADJUVANT;RECURRENCE;RECURRENCE;RECURRENCE;RECURRENCE;RECURRENCE;RECURRENCE	Not Applicable;Not Applicable;Not Applicable;Not Applicable;Not Applicable;Not Applicable;Not Applicable;Not Applicable	01;Not Available;03;Not Available;02;Not Available;Not Available;03	PO;PO;IV;IV;PO;Not Available;PO;Not Available	NO;NO;NO;NO;NO;NO;NO;NO	Chemotherapy;Chemotherapy;Chemotherapy;Chemotherapy;Chemotherapy;Chemotherapy;Chemotherapy;Chemotherapy	Not Available;Not Available;Not Available;Not Available;Not Available;Not Available;Not Available;Not Available	5320;5320;Not Available;Not Available;9750;Not Available;9750;Not Available	mg;mg;Not Available;Not Available;mg;Not Available;mg;Not Available	Not Available;Not Available;Not Available;Not Available;Not Available;Not Available;Not Available;Not Available	2011;2011;2011;2011;2011;2011;2011;2011	Not Available	Not Available	TCGA-28-5208-F15027;TCGA-28-5208-F28868;TCGA-28-5208-F45609	ae158b56-f07b-4a8f-9693-8dd58381a4d2;fce02366-9cf8-4446-ad1e-77c083ae15c9;6AEF3B71-B5B7-4253-92BA-B6548C71C081	14;22;18	Not Applicable;Not Applicable;544
TCGA-32-4213	FEMALE	612	Untreated primary (de novo) GBM	Brain	Dead	1	435		Progression of Disease	WITH TUMOR		38	Not Available	TCGA-02-0023	c45e9e8b-35ab-4477-acdc-b18be0b3497d	17	-14003	612	0	612	TCGA-02-0023-D22234;TCGA-02-0023-D22235	381a9de3-54d9-46eb-98f1-e1d7a4b6c703;8519da40-12d5-436f-a778-c1332d5fa008	Not Available;Not Available	1;12	34;Not Available	-9;Not Available	Temozolomide;Temozolomide	Not Available;Not Available	4;1	1;Not Available	Not Available;Not Available	mg/m2/day;Not Available	ADJUVANT;RECURRENCE	Not Applicable;Not Applicable	Not Available;Not Available	PO;PO	NO;Not Available	Chemotherapy;Chemotherapy	Not Available;Not Available	75;Not Available	mg/m2/day;Not Available	Not Available;Not Available	2009;2010	Not Available	NOT HISPANIC OR LATINO	TCGA-02-0023-F22233	548678a1-2385-4a93-b2bb-c695d704a0b6	17	612
TCGA-32-4719	FEMALE	1618	Untreated primary (de novo) GBM	Brain	Alive	1	340		Recurrence	WITH TUMOR		36	Not Available	TCGA-15-1447	03e9a354-7c95-4484-9ead-ed04acce7cb6	11	-13326	Not Applicable	0	1618	TCGA-15-1447-D25288;TCGA-15-1447-D25290;TCGA-15-1447-D25289	d618cb6a-5390-4e65-9d86-fcc7d5be0737;e1170fd5-43e8-4a6f-8b20-7e4f7db8106f;ce1dd0d5-8c93-4518-8dcb-1ff16640068b	Not Available;Not Available;Not Available	11;11;11	130;130;130	9;9;9	CPT-11;Temodar;BCNU	Not Available;Not Available;Not Available	5;5;5	2;2;2	Not Available;Not Available;Not Available	Not Available;Not Available;Not Available	ADJUVANT;ADJUVANT;ADJUVANT	Not Applicable;Not Applicable;Not Applicable	Not Available;Not Available;Not Available	Not Available;Not Available;Not Available	NO;NO;NO	Chemotherapy;Chemotherapy;Chemotherapy	Not Available;Not Available;Not Available	Not Available;Not Available;Not Available	Not Available;Not Available;Not Available	Not Available;Not Available;Not Available	2009;2009;2009	1	Not Available	TCGA-15-1447-F25287	1018733c-d7b6-4629-9aac-e094c0fa18b2	11	Not Applicable
TCGA-32-5222	MALE	54	Untreated primary (de novo) GBM	Brain	Dead	0	54			Not Available		83	Not Available	TCGA-19-5955	ad7a6a27-c517-49ef-a9f9-518dccda23b4	3	-30550	54	0	54																								Not Available	NOT HISPANIC OR LATINO	TCGA-19-5955-F25483	e8ec22a4-645f-4b19-928f-3133ff0ac467	3	54
TCGA-41-2571	MALE	105	Untreated primary (de novo) GBM	Brain	Dead	0	105			WITH TUMOR		67	Not Available	TCGA-74-6573	8d0d7a7e-8fae-437d-9b39-f2f17d0f5e4f	14	-24632	105	0	Not Available	TCGA-74-6573-D16945	5158357e-c66f-4194-8966-f0fca1fb9522	Not Available	22	66	24	Temozolomide	Not Available	8	1	140	mg/day	ADJUVANT	Not Applicable	1	PO	NO	Chemotherapy	Not Available	6020	mg	Not Available	2011	Not Available	Not Available	TCGA-74-6573-F16941;TCGA-74-6573-F28507	62968cf1-48cb-49bc-b121-a2098a9c0939;ce27cccd-853d-4f76-9a32-7db10bdc9d08	22;14	105;105
TCGA-41-2572	MALE	535	Untreated primary (de novo) GBM	Brain	Dead	1	416		Progression of Disease	WITH TUMOR		58	Not Available	TCGA-76-4927	9d1d9ae5-4640-4060-a207-c9c5b0e905e1	6	-21193	535	0	535																								Not Available	Not Available	TCGA-76-4927-F28527	e7dd4d29-5133-41f9-b9bf-9e80da082a81	6	535
TCGA-41-2573	MALE	320	Untreated primary (de novo) GBM	Brain	Dead	1	102		Progression of Disease	WITH TUMOR		54	Not Available	TCGA-02-0039	b584d0a2-d3d2-44b8-85dc-1b3065b499eb	16	-20065	320	0	320																								Not Available	NOT HISPANIC OR LATINO	TCGA-02-0039-F22281	64362086-683d-4970-9628-eafc3a532836	16	320
TCGA-41-2575	MALE	382	Untreated primary (de novo) GBM	Brain	Dead	1	151		Progression of Disease	WITH TUMOR		81	Not Available	TCGA-06-2562	e3251837-f6f3-4dad-856f-108e20d03dad	22	-29753	Not Applicable	0	86	TCGA-06-2562-D22954	c28c63e3-e7c6-4ea9-818d-c0313e21b830	Not Available	22	37	26	Temodar	Not Available	3	1	75	mg	ADJUVANT	Not Applicable	Not Available	PO	NO	Chemotherapy	Not Available	140	mg	Not Available	2010	Not Available	NOT HISPANIC OR LATINO	TCGA-06-2562-F22953;TCGA-06-2562-F29196	5093e2da-0b78-448b-acf0-a0dcf5dac7d7;7f5e0d4a-28a0-41ea-bfaa-439c3c9cbde2	22;8	Not Applicable;382
TCGA-41-3392	MALE	386	Untreated primary (de novo) GBM	Brain	Dead	1	233		Progression of Disease	WITH TUMOR		68	Not Available	TCGA-32-1986	7ac80045-7c05-4e8f-8217-a380544a6125	8	-25061	386	0	386	TCGA-32-1986-D27743	4d4ed8e9-a057-47ab-a5ee-5c691e916f27	Not Available	8	139	126	Temodar	Not Available	3	1	150	mg/day	ADJUVANT	Not Applicable	Not Available	PO	NO	Chemotherapy	Not Available	Not Available	mg/day	Not Available	2010	Not Available	NOT HISPANIC OR LATINO	TCGA-32-1986-F27742	5f7b44f5-1395-425a-abbf-3bbef1c5eace	8	386
TCGA-41-3393	MALE	627	Untreated primary (de novo) GBM	Brain	Dead	1	456		Recurrence	WITH TUMOR		50	Not Available	TCGA-02-0015	697afd24-9632-4244-a455-f95b1fa4f0bf	16	-18404	627	0	627	TCGA-02-0015-D22217;TCGA-02-0015-D22218	6ae29bf7-1eea-4c1c-8fc4-b119b171d775;465b317b-ab2d-46d9-96b0-ad9c128e8c70	Not Available;Not Available	7;12	Not Available;Not Available	0;Not Available	Gliadel Wafer;AE 788	Not Available;Not Available	4;1	Not Available;Not Available	Not Available;Not Available	Not Available;Not Available	ADJUVANT;RECURRENCE	Not Applicable;Not Applicable	Not Available;Not Available	Other (specify below);PO	NO;Not Available	Chemotherapy;Chemotherapy	Not Available;Not Available	1;Not Available	Not Available;Not Available	Not Available;Not Available	2009;2010	Not Available	NOT HISPANIC OR LATINO	TCGA-02-0015-F22216	fbe9296f-1fdd-4f88-ba13-62051c7a2d0f	16	627
TCGA-41-3915	MALE	95	Glioblastoma Multiforme (GBM)	Brain	Dead	0	95			WITH TUMOR		79	Not Available	TCGA-06-A6S0	820AEA32-8F1C-478B-AB56-8171425CD76B	1	-29037	95	0	Not Available																								Not Evaluated	NOT HISPANIC OR LATINO
TCGA-41-4097	MALE	167	Untreated primary (de novo) GBM	Brain	Alive	0	167			TUMOR FREE		74	Not Available	TCGA-26-5134	20bad0d5-3135-49a4-a119-fa7a1e56fd1b	27	-27111	Not Applicable	0	167																								2	NOT HISPANIC OR LATINO	TCGA-26-5134-F26882	42f651ea-a051-43da-82e4-1db9fba544a7	27	Not Applicable
TCGA-41-5651	MALE	1233	Untreated primary (de novo) GBM	Brain	Dead	1	335		Recurrence	WITH TUMOR		56	Not Available	TCGA-27-1834	7340f325-579f-4b90-96aa-3a7b362129ca	2	-20568	1233	0	1008	TCGA-27-1834-D26940;TCGA-27-1834-D26935;TCGA-27-1834-D26939;TCGA-27-1834-D26937;TCGA-27-1834-D26938;TCGA-27-1834-D26936	f14698b7-373a-4b42-b9e1-b5bf4745cab5;7747c480-15aa-44c1-88b7-df4598f08265;e168251a-0405-4dd9-bf97-2f229c557e15;f5afb153-8271-4de4-9f6b-a125ea422890;3510fe07-111c-44ce-8413-c36dc1889288;a325e73e-bc7e-45dc-ad3d-1350266bad6b	Not Available;Not Available;Not Available;Not Available;Not Available;Not Available	2;2;2;2;2;2	1233;540;168;540;168;662	-5;352;15;352;15;352	Dexamethasone;Procarbazine;Cisplatin;Fotemustine;Temozolomoide;Temozolomide	Not Available;Not Available;Not Available;Not Available;Not Available;Not Available	10;10;10;10;10;10	Not Available;06;5;06;5;Not Available	Not Available;Not Available;Not Available;Not Available;Not Available;Not Available	mg;mg;mg;mg;mg;mg	ADJUVANT;ADJUVANT;ADJUVANT;ADJUVANT;ADJUVANT;ADJUVANT	Not Applicable;Not Applicable;Not Applicable;Not Applicable;Not Applicable;Not Applicable	Not Available;Not Available;Not Available;Not Available;Not Available;Not Available	Not Available;Other (specify below);Other (specify below);Other (specify below);Other (specify below);PO	NO;NO;NO;NO;NO;YES	Hormone Therapy;Chemotherapy;Chemotherapy;Chemotherapy;Chemotherapy;Chemotherapy	Not Available;Not Available;Not Available;Not Available;Not Available;Not Available	7302;1248;320;1200;6250;35000	mg;mg;mg;mg;mg;mg	Not Available;Not Available;Not Available;Not Available;Not Available;Not Available	2009;2009;2009;2009;2009;2009	1	NOT HISPANIC OR LATINO	TCGA-27-1834-F26934	f16fe4da-2775-46ab-8fde-1e932d10dac4	2	1233
TCGA-74-6573	FEMALE	914	Untreated primary (de novo) GBM	Brain	Dead	1	172		Progression of Disease	WITH TUMOR		33	Not Available	TCGA-27-1836	4d18f820-6396-46ae-b5d6-4ba446279be8	12	-12060	914	0	Not Available	TCGA-27-1836-D26961;TCGA-27-1836-D26957;TCGA-27-1836-D26959;TCGA-27-1836-D26962;TCGA-27-1836-D26958;TCGA-27-1836-D26956;TCGA-27-1836-D26960;TCGA-27-1836-D26954;TCGA-27-1836-D26955	3f0cba42-5e54-42fa-9a15-516217c8df96;14eebe1d-8a00-4f7c-a85e-64435f86956c;8e00002c-bc99-44df-89f8-249f7f2548b5;8ae3a100-c2c6-473d-8af8-1df4134389f0;76fee391-6810-4735-bf11-cfc6fd058a49;f54c392a-9c4f-4fc3-838e-ae243a17b8c1;c14434d9-a3e2-4e16-a7e8-0d712f3d18d8;a4b5b960-95ca-4ceb-83f1-d436d1543b25;88851fbc-e6e6-49b5-a55a-e56f61e81820	Not Available;Not Available;Not Available;Not Available;Not Available;Not Available;Not Available;Not Available;Not Available	12;12;12;12;12;12;12;12;12	914;399;760;914;562;399;760;90;181	-7;247;655;-7;472;245;655;48;120	Dexamethasone;Fotemustine;Bevacizumab;Valproic Acid;Temozolomide;PCB;Irinotecan;Temozolomide;Temozolomide	Not Available;Not Available;Not Available;Not Available;Not Available;Not Available;Not Available;Not Available;Not Available	3;3;3;3;3;3;3;3;3	Not Available;5;8;Not Available;3;5;7;7;3	24;160;800;900;200;500;200;140;200	mg;mg;mg;mg;mg;mg;mg;mg;mg	ADJUVANT;ADJUVANT;ADJUVANT;ADJUVANT;ADJUVANT;ADJUVANT;ADJUVANT;ADJUVANT;ADJUVANT	Not Applicable;Not Applicable;Not Applicable;Not Applicable;Not Applicable;Not Applicable;Not Applicable;Not Applicable;Not Applicable	Not Available;Not Available;Not Available;Not Available;Not Available;Not Available;Not Available;Not Available;Not Available	PO;IV;IV;PO;PO;PO;IV;PO;PO	NO;NO;NO;NO;NO;NO;NO;NO;NO	Hormone Therapy;Chemotherapy;Chemotherapy;Hormone Therapy;Chemotherapy;Chemotherapy;Chemotherapy;Chemotherapy;Chemotherapy	Not Available;Not Available;Not Available;Not Available;Not Available;Not Available;Not Available;Not Available;Not Available	22080;896;6720;828000;8400;3550;1440;5880;8400	mg;mg;mg;mg;mg;mg;mg;mg;mg	Not Available;Not Available;Not Available;Not Available;Not Available;Not Available;Not Available;Not Available;Not Available	2010;2010;2010;2010;2010;2010;2010;2010;2010	1	NOT HISPANIC OR LATINO	TCGA-27-1836-F26953	a23511d6-1af9-4065-8af9-8f86b2c44960	12	914
TCGA-74-6575	MALE	22	Untreated primary (de novo) GBM	Brain	Dead	0	22			WITH TUMOR		67	Not Available	TCGA-06-0219	25f41de3-9d70-45df-913f-4fb3e5f0f7d6	8	-24488	22	0	11																								Not Available	NOT HISPANIC OR LATINO	TCGA-06-0219-F22791	b4a230ac-e8b2-474e-9fc2-ca6b5f3f2149	8	22
TCGA-74-6578	FEMALE	372	Untreated primary (de novo) GBM	Brain	Dead	1	161		Recurrence	WITH TUMOR		51	Not Available	TCGA-08-0375	0ce23e2c-8e64-4391-8148-de823bce0d5f	17	-18941	372	0	279																								Not Available	Not Available	TCGA-08-0375-F23251	8c2b0687-381d-4be7-9ffe-d24e227f9df9	17	372
[truncated: 16 more rows]
[truncated: 73 more columns]
