# Supplementary material for: Integration of histopathological image features and multi-dimensional omics data in predicting molecular features and survival in glioblastoma
Source: Front Med (Lausanne). 2025 Apr 23;12:1510793. doi: 10.3389/fmed.2025.1510793 (PMC12055811; doi:10.3389/fmed.2025.1510793)
Supplement: Supplementary file 3 [file Table_3.xlsx]

## Sheet: Sheet1
Samples	Gender	Histological type	Age	Operation time	Event	Overall survival (month)	pathological grade	Tumor tissue site
TMA-01	Female	GBM	37	20080202	Alive	113	III	Right frontal and temporal lobes
TMA-02	Female	GBM	63	20080304	Alive	112	IV	Right frontal and temporal lobes
TMA-03	Female	GBM	47	20080624	Alive	109	III	Posterior fossa
TMA-04	Female	GBM	59	20080710	Alive	108	III	Right temporal lobe
TMA-05	Male	GBM	80	20080728	Alive	108	III	Left temporal lobe
TMA-06	Male	GBM	66	20080912	Dead	83	III	Right frontoparietal
TMA-07	Female	GBM	30	20080928	Alive	106	III	Thalamus
TMA-08	Male	GBM	29	20081008	Alive	105	IV	Left frontal lobe
TMA-09	Female	GBM	49	20081016	Alive	105	III	Right temporal lobe
TMA-10	Male	GBM	61	20081022	Alive	105	III	Left frontal and temporal lobes
TMA-11	Male	GBM	44	20081031	Alive	105	III	Left temporal lobe
TMA-12	Male	GBM	36	20081031	Alive	105	III	Left temporoparietal
TMA-13	Male	GBM	56	20081113	Alive	104	III	Right frontal and temporal lobes
TMA-14	Male	GBM	57	20090217	Alive	101	III	Right temporoparietal
TMA-15	Female	GBM	55	20090225	Dead	67	IV	Right parietal lobe
TMA-16	Male	GBM	34	20090304	Alive	100	III	Right frontoparietal
TMA-17	Male	GBM	37	20090305	Alive	100	IV	Left frontal lobe
TMA-18	Male	GBM	44	20090306	Alive	100	III	Fourth ventricle
TMA-19	Male	GBM	46	20090327	Alive	100	III	Left frontal and temporal lobes
TMA-20	Female	GBM	52	20090401	Alive	99	III	Left frontal lobe
TMA-21	Male	GBM	60	20090413	Alive	99	III	Right frontal lobe
TMA-22	Female	GBM	41	20090413	Dead	66	IV	Right temporal lobe
TMA-23	Male	GBM	41	20090421	Alive	99	III	Right frontal lobe
TMA-24	Male	GBM	31	20090504	Alive	98	III	Right temporal lobe
TMA-25	Male	GBM	63	20090518	Dead	59	III	Left temporoparietal
TMA-26	Male	GBM	57	20090604	Alive	97	III	Left frontal lobe
TMA-27	Male	GBM	63	20090708	Alive	96	III	Left parietooccipital
TMA-28	Male	GBM	69	20090720	Dead	57	III	Right temporoparietal
TMA-29	Female	GBM	42	20090723	Alive	96	III	Left parietal lobe
TMA-30	Female	GBM	41	20090820	Dead	30	IV	Left temporal lobe
TMA-31	Female	GBM	36	20090907	Alive	94	III	Right frontal lobe
TMA-32	Female	GBM	23	20091012	Alive	93	III	Right temporal lobe
TMA-33	Male	GBM	41	20091102	Dead	55	III	Right temporal lobe
TMA-34	Male	GBM	74	20100304	Dead	20	III	Right Occipital Lobe
TMA-35	Male	GBM	32	20100312	Alive	88	III	Third ventricle, right lateral ventricle
TMA-36	Male	GBM	36	20100312	Alive	88	IV	Left temporal lobe
TMA-37	Female	GBM	42	20100414	Alive	87	III	Right temporal lobe
TMA-38	Female	GBM	52	20100419	Alive	87	III	Right cerebellum
TMA-39	Male	GBM	68	20100429	Dead	62	III	Left occipital lobe
TMA-40	Female	GBM	33	20100506	Dead	33	IV	Left frontal lobe
TMA-41	Male	GBM	36	20100625	Alive	85	III	Left parietooccipital
TMA-42	Male	GBM	41	20100712	Dead	32	IV	Left temporoparietal
TMA-43	Male	GBM	19	20100713	Alive	84	III	Right cerebellum
TMA-44	Male	GBM	59	20100716	Dead	11	IV	Right temporal lobe
TMA-45	Female	GBM	40	20100906	Dead	27	IV	Right frontoparietal
TMA-46	Male	GBM	33	20100919	Alive	82	IV	Left parietal lobe
TMA-47	Male	GBM	47	20101020	Alive	81	IV	Left frontal lobe
TMA-48	Female	GBM	30	20101209	Dead	23	IV	Left temporal lobe
TMA-49	Male	GBM	49	20110128	Dead	26	IV	Left occipital lobe
TMA-50	Female	GBM	48	20110208	Alive	77	III	Right frontal lobe
TMA-51	Male	GBM	36	20110209	Alive	77	III	Left frontal lobe
TMA-52	Male	GBM	41	20110310	Alive	76	III	Right frontal lobe
TMA-53	Female	GBM	45	20110310	Alive	76	III	Left temporal lobe
TMA-54	Female	GBM	32	20110328	Alive	76	III	Left frontal lobe
TMA-55	Male	GBM	48	20110404	Alive	75	III	Right temporal lobe
TMA-56	Male	GBM	30	20110418	Dead	18	IV	Right frontoparietal
TMA-57	Male	GBM	56	20110509	Alive	74	III	Right basal ganglia
TMA-58	Male	GBM	15	20110520	Alive	74	III	Left frontal lobe
TMA-59	Male	GBM	67	20110601	Dead	19	IV	Left temporal lobe
TMA-60	Male	GBM	41	20110728	Dead	26	III	Left temporal lobe
TMA-61	Male	GBM	37	20110801	Alive	71	III	Left frontal lobe
TMA-62	Female	GBM	69	20110801	Dead	11	IV	Left frontal lobe
TMA-63	Female	GBM	19	20110801	Alive	71	III	Left temporal lobe
TMA-64	Male	GBM	49	20110802	Alive	71	III	Right parietal lobe
TMA-65	Male	GBM	56	20110909	Dead	21	IV	Left frontal lobe and temporal lobes
TMA-66	Female	GBM	28	20110930	Alive	70	III	Left temporal lobe
TMA-67	Male	GBM	57	20111006	Dead	37	IV	Left temporal lobe
