# Supplementary material for: Integration of histopathological image features and multi-dimensional omics data in predicting molecular features and survival in glioblastoma
Source: Front Med (Lausanne). 2025 Apr 23;12:1510793. doi: 10.3389/fmed.2025.1510793 (PMC12055811; doi:10.3389/fmed.2025.1510793)
Supplement: Supplementary file 4 [file Table_4.xlsx]

## Sheet: clinical information
		A0_Samples	A18_Sex	A1_OS	A22_histological_type	A23_Tumor_tissue_site	A2_Event	A8_New_Event	A8_New_Event_Time	A8_New_Event_Tissue	A8_New_Event_Type	A9_Cancer_Status	additional_studies	age_at_initial_pathologic_diagnosis	anatomic_neoplasm_subdivision	bcr_patient_barcode	bcr_patient_uuid	day_of_form_completion	days_to_birth	days_to_death	days_to_initial_pathologic_diagnosis	days_to_last_followup	drugs.drug.bcr_drug_barcode	drugs.drug.bcr_drug_uuid	drugs.drug.clinical_trail_drug_classification	drugs.drug.day_of_form_completion	drugs.drug.days_to_drug_therapy_end	drugs.drug.days_to_drug_therapy_start	drugs.drug.drug_name	drugs.drug.measure_of_response	drugs.drug.month_of_form_completion	drugs.drug.number_cycles	drugs.drug.prescribed_dose	drugs.drug.prescribed_dose_units	drugs.drug.regimen_indication	drugs.drug.regimen_indication_notes	drugs.drug.regimen_number	drugs.drug.route_of_administrations.route_of_administration	drugs.drug.therapy_ongoing	drugs.drug.therapy_types.therapy_type	drugs.drug.therapy_types.therapy_type_notes	drugs.drug.total_dose	drugs.drug.total_dose_units	drugs.drug.tx_on_clinical_trial	drugs.drug.year_of_form_completion	eastern_cancer_oncology_group	ethnicity	follow_ups.follow_up.bcr_followup_barcode	follow_ups.follow_up.bcr_followup_uuid
High-expressed PHIF	TCGA-06-0939	FEMALE	20	Untreated primary (de novo) GBM	Brain	Dead	1	13		Progression of Disease	WITH TUMOR		70	Not Available	TCGA-02-0439	1b415f4a-b103-450d-8917-e682cdf34149	17	-25624	20	0	20																								1	NOT HISPANIC OR LATINO	TCGA-02-0439-F22526	05f296ab-991f-42ce-968c-95c49ab99358	17
	TCGA-06-2570	FEMALE	360	Untreated primary (de novo) GBM	Brain	Dead	1	232		Recurrence	WITH TUMOR		56	Not Available	TCGA-06-1801	bdc75722-1076-49f3-8dc7-f2b91e5a15eb	19	-20538	Not Applicable	0	263	TCGA-06-1801-D18590;TCGA-06-1801-D18597;TCGA-06-1801-D18604	80bf8343-fe68-413a-90ec-ffa9720923da;4dd8b979-f41f-428b-989d-c0a3af2bcc92;b7491d83-51db-4071-9447-1a6c901aab2f	Not Available;Not Available;Not Available	Not Available;16;16	231;323;323	80;238;238	Temodar;Irinotecan;Bevacizumab	Not Available;Not Available;Not Available	Not Available;11;11	05;03;03	150;125;10	mg/m2;mg/m2;mg/kg	ADJUVANT;PROGRESSION;PROGRESSION	Not Applicable;Not Applicable;Not Applicable	Not Available;02;02	PO;Intravesical;IV	NO;NO;NO	Chemotherapy;Chemotherapy;Targeted Molecular therapy	Not Available;Not Available;Not Available	280;227;850	mg;Not Available;mg	Not Available;Not Available;Not Available	Not Available;2011;2011	Not Available	NOT HISPANIC OR LATINO	TCGA-06-1801-F22929;TCGA-06-1801-F18582	e0b1b401-1efa-4c30-aa94-75dc48640325;9cde81fd-d2c9-465e-a109-b2a6f5488b6f	19;16
	TCGA-14-1034	MALE	233	Untreated primary (de novo) GBM	Brain	Dead	1	106		Recurrence	WITH TUMOR		40	Not Available	TCGA-06-0206	4d04939f-9509-4e9b-9406-16051afecf82	9	-14937	233	0	197	TCGA-06-0206-D22756	776098d0-19be-4f7b-a6e0-d7e9dd126a81	Not Available	29	138	138	Carmustine (BCNU)	Not Available	11	1	200	mg	ADJUVANT	Not Applicable	Not Available	IV	NO	Chemotherapy	Not Available	Not Available	mg	Not Available	2011	Not Available	NOT HISPANIC OR LATINO	TCGA-06-0206-F22755	bdbd184e-905e-4b65-b6ae-b5ed9b699576	9
	TCGA-06-0125	FEMALE	454	Untreated primary (de novo) GBM	Brain	Dead	1	151		Progression of Disease	WITH TUMOR		74	Not Available	TCGA-08-0380	6fc40b53-5db2-4319-a039-b023e1bb1d64	19	-27277	454	0	330	TCGA-08-0380-D23259;TCGA-08-0380-D23256;TCGA-08-0380-D23257;TCGA-08-0380-D23258;TCGA-08-0380-D23260	bd96270d-54f2-453e-bdc1-3a3fc050c931;cf946024-3010-4731-9971-627fa2f71668;83a0190a-e7d1-487b-b781-dadfe5087a65;7207fb18-9e10-4b45-8f5a-01453c10f483;0f52d72f-2ed9-42c6-ad05-09419d37cfd6	Not Available;Not Available;Not Available;Not Available;Not Available	26;26;24;24;24	330;330;193;274;Discrepancy	275;293;161;216;Discrepancy	Not Available;VP16;BCNU;Temodar;Marimastat	Not Available;Not Available;Not Available;Not Available;Not Available	3;3;4;4;4	Not Available;1;01;Not Available;Not Available	Not Available;Not Available;Not Available;Not Available;Not Available	Not Available;mg/m2;mg;mg;mg/day	PROGRESSION;PROGRESSION;PROGRESSION;PROGRESSION;ADJUVANT	Not Applicable;Not Applicable;Not Applicable;Not Applicable;Not Applicable	Not Available;Not Available;Not Available;Not Available;Not Available	Not Available;PO;IV;PO;Not Available	Not Available;NO;Not Available;Not Available;YES	Targeted Molecular therapy;Chemotherapy;Chemotherapy;Chemotherapy;Targeted Molecular therapy	Not Available;Not Available;Not Available;Not Available;Not Available	Not Available;50;375;345;200	Not Available;mg/m2;mg;mg;mg/day	Not Available;Not Available;Not Available;Not Available;Not Available	2009;2009;2009;2009;2009	Not Available	Not Available	TCGA-08-0380-F23255	907ba1ba-8cd2-484d-b6f1-7f53613de0f4	19
	TCGA-06-0178	MALE	485	Untreated primary (de novo) GBM	Brain	Dead	1	131		Progression of Disease	WITH TUMOR		62	Not Available	TCGA-32-2615	30011f30-2926-47f2-a8f3-4f1b58ffa227	1	-22916	485	0	485	TCGA-32-2615-D27793;TCGA-32-2615-D27796;TCGA-32-2615-D27791;TCGA-32-2615-D27790;TCGA-32-2615-D27792;TCGA-32-2615-D27795;TCGA-32-2615-D27789;TCGA-32-2615-D27794	b9b1765a-c2af-43cd-beff-0fc69aaec23f;d9e68353-6b88-4800-8754-296aea6c596e;582aa494-34c7-47ca-ba58-f426d71a2953;007d3e5a-507e-4dfa-81eb-439bc7a6dd02;dc873395-2359-4e2c-99fe-9d44278518b5;ff336389-7288-40cd-8dca-6e3e471eb4d3;9d0f512f-7989-4862-b7ba-d4a3408cd70a;3b19be5f-2bc7-421a-8614-ede3652c5f26	Not Available;Not Available;Not Available;Not Available;Not Available;Not Available;Not Available;Not Available	1;1;1;1;1;1;1;14	285;Not Available;100;0;273;Not Available;65;285	285;301;96;0;161;301;26;285	Gliadel Wafers;Bevacizumab Avastin;Temodar;Gliadel Wafer;Metronomic Temodar;Avastin;Temodar;Gliadel Wafer	Not Available;Not Available;Not Available;Not Available;Not Available;Not Available;Not Available;Not Available	6;6;6;6;6;6;6;10	Not Available;Not Available;1;Not Available;4;Not Available;Not Available;Not Available	Not Available;Not Available;Not Available;Not Available;Not Available;Not Available;160;Not Available	{Wafer};mg/kg;mg/day;{Wafer};mg/day;mg/kg;mg/day;Not Available	Not Available;RECURRENCE;ADJUVANT;ADJUVANT;ADJUVANT;RECURRENCE;ADJUVANT;RECURRENCE	Not Applicable;Not Applicable;Not Applicable;Not Applicable;Not Applicable;Not Applicable;Not Applicable;Not Applicable	Not Available;Not Available;Not Available;Not Available;Not Available;Not Available;Not Available;Not Available	Other (specify below);IP;IV;PO;Other (specify below);Other (specify below);IP;IV;PO;Other (specify below)	NO;YES;NO;NO;NO;YES;NO;NO	Chemotherapy;Targeted Molecular therapy;Chemotherapy;Chemotherapy;Chemotherapy;Targeted Molecular therapy;Chemotherapy;Chemotherapy	Not Available;Not Available;Not Available;Not Available;Not Available;Not Available;Not Available;Not Available	Not Available;10;300;Not Available;155;10;160;Not Available	{Wafer};mg/kg;mg/day;{Wafer};mg/day;mg/kg;mg/day;Not Available	Not Available;Not Available;Not Available;Not Available;Not Available;Not Available;Not Available;Not Available	2010;2010;2010;2010;2010;2010;2010;2010	Not Available	NOT HISPANIC OR LATINO	TCGA-32-2615-F27788	4cfe42c8-08bf-400b-a716-c206786be380	1
	TCGA-06-0182	MALE	82	Untreated primary (de novo) GBM	Brain	Dead	0	82			WITH TUMOR		53	Not Available	TCGA-06-0747	44ef426e-b67d-4b49-80a3-86681b9abf1a	5	-19657	82	0	82																								Not Available	NOT HISPANIC OR LATINO	TCGA-06-0747-F22871	34a825cd-b070-4f20-b8a8-e05f35a0d540	5
	TCGA-06-0879	FEMALE	493	Untreated primary (de novo) GBM	Brain	Dead	1	428		Recurrence	WITH TUMOR		62	Not Available	TCGA-02-0451	a5d3714d-1b1b-480e-8ec6-f01317cdbf14	17	-22662	493	0	493																								Not Available	NOT HISPANIC OR LATINO	TCGA-02-0451-F22534	e06ef755-6dac-4bb5-ba45-6dfee79cf66f	17
	TCGA-06-5856	MALE	204	Untreated primary (de novo) GBM	Brain	Alive	0	204			WITH TUMOR		78	Not Available	TCGA-06-0877	32afdc6c-e899-4795-9e90-c9a192bbc4c1	25	-28760	Not Applicable	0	204																								Not Available	NOT HISPANIC OR LATINO	TCGA-06-0877-F22885;TCGA-06-0877-F31556	3deb7d5a-bddc-47a4-86b9-d4b95c41021a;def36479-0e62-49cb-a637-b0193eb3a9ab	25;31
	TCGA-41-2573	MALE	320	Untreated primary (de novo) GBM	Brain	Dead	1	102		Progression of Disease	WITH TUMOR		54	Not Available	TCGA-02-0039	b584d0a2-d3d2-44b8-85dc-1b3065b499eb	16	-20065	320	0	320																								Not Available	NOT HISPANIC OR LATINO	TCGA-02-0039-F22281	64362086-683d-4970-9628-eafc3a532836	16
Low-expressed PHIF	TCGA-06-0238	FEMALE	1977	Untreated primary (de novo) GBM	Brain	Dead	1	1457		Recurrence	WITH TUMOR		29	Not Available	TCGA-02-0104	db38e6b7-102f-4670-875f-b327790c70e4	16	-10699	1977	0	1977	TCGA-02-0104-D22409;TCGA-02-0104-D22408	219dee18-a9b8-4cdc-a463-88879617d73c;34d27c68-08bc-44aa-89c8-4555fb49057f	Not Available;Not Available	7;7	1786;1786	1536;1536	Temozolomide;Temozolomide	Not Available;Not Available	4;4	9;9	Not Available;Not Available	mg/m2/day;mg/m2	ADJUVANT;ADJUVANT	Not Applicable;Not Applicable	Not Available;Not Available	PO;PO	NO;NO	Chemotherapy;Chemotherapy	Not Available;Not Available	200;75	mg/m2/day;mg/m2	Not Available;Not Available	2009;2009	Not Available	NOT HISPANIC OR LATINO	TCGA-02-0104-F22407	5ea7173d-fa3e-4611-9eb3-0a4ca8535f06	16
	TCGA-32-2632	MALE	345	Untreated primary (de novo) GBM	Brain	Alive	1	317		Progression of Disease	WITH TUMOR		76	Not Available	TCGA-28-1745	1e2108e8-b620-4865-a8d8-77f9a0fe28a2	30	-27817	Not Applicable	0	345	TCGA-28-1745-D27041;TCGA-28-1745-D27039;TCGA-28-1745-D27040	bbf9afd3-e8b7-40d6-a344-53f30e46b441;c529e7ff-ed78-414f-8cf4-14419b6df1d0;b5843d8b-64e0-4be7-9af5-a88184de1cbe	Not Available;Not Available;Not Available	30;30;30	180;180;180	14;14;14	Temozolomide;Temozolomide;Temozolomide	Not Available;Not Available;Not Available	11;11;11	05;05;05	Not Available;Not Available;Not Available	mg;mg;mg	ADJUVANT;ADJUVANT;ADJUVANT	Not Applicable;Not Applicable;Not Applicable	Not Available;Not Available;Not Available	PO;PO;PO	NO;NO;NO	Chemotherapy;Chemotherapy;Chemotherapy	Not Available;Not Available;Not Available	2000;7000;4500	mg;mg;mg	Not Available;Not Available;Not Available	2009;2009;2009	1	NOT HISPANIC OR LATINO	TCGA-28-1745-F27038	db2b3cc7-b5c5-406a-a780-0f0d16650581	30
	TCGA-76-4934	MALE	370	Untreated primary (de novo) GBM	Brain	Dead	1	198		Recurrence	WITH TUMOR		63	Not Available	TCGA-08-0348	e1aabb11-f499-445e-a6fd-59a32b3c3531	19	-23373	370	0	316	TCGA-08-0348-D23161;TCGA-08-0348-D23159;TCGA-08-0348-D23158;TCGA-08-0348-D23160	9015101c-037c-4096-8433-ef542913bc10;1a86c44e-d9f0-4284-b77d-e71f3ddc0bd2;76dd844a-473c-4fa2-8aac-6ee3a0c4cd6b;fd59d7a3-894a-4d41-a810-25154af87fbf	Not Available;Not Available;Not Available;Not Available	24;24;24;24	287;287;204;136	215;215;28;28	Tamoxifen;VP-16;Temodor;Thalidomide	Not Available;Not Available;Not Available;Not Available	4;4;4;4	Not Available;Not Available;Not Available;Not Available	Not Available;Not Available;Not Available;Not Available	mg/day;Not Available;Not Available;mg/day	PROGRESSION;PROGRESSION;ADJUVANT;ADJUVANT	Not Applicable;Not Applicable;Not Applicable;Not Applicable	Not Available;Not Available;Not Available;Not Available	Not Available;IV;PO;Not Available	NO;NO;NO;Not Available	Targeted Molecular therapy;Chemotherapy;Chemotherapy;Targeted Molecular therapy	Not Available;Not Available;Not Available;Not Available	180;Not Available;Not Available;1000	mg/day;Not Available;Not Available;mg/day	Not Available;Not Available;Not Available;Not Available	2009;2009;2009;2009	Not Available	NOT HISPANIC OR LATINO	TCGA-08-0348-F23157	800fd2c8-9001-4481-a56b-295e1ea9b22f	19
	TCGA-08-0522	MALE	562	Untreated primary (de novo) GBM	Brain	Dead	1	272		Recurrence	WITH TUMOR		40	Not Available	TCGA-12-0820	ca261ec9-888b-47c8-8e71-5a22545d7161	27	-14878	562	0	562	TCGA-12-0820-D23691;TCGA-12-0820-D23687;TCGA-12-0820-D23692;TCGA-12-0820-D23685;TCGA-12-0820-D23689;TCGA-12-0820-D23686;TCGA-12-0820-D23684;TCGA-12-0820-D23688;TCGA-12-0820-D23690	66cb366f-3b2a-41dd-9831-7f730ca79ab2;558f8409-9d46-401f-824b-e698e4f6bc32;d4c3b301-b7b2-43ff-8d3a-17ab21661215;1e9464fa-2d93-4c9c-a8df-2a086a85abe1;367647ec-d0e6-43b8-ae89-bc95036a6d98;fd4e096c-b26f-4f4e-94a9-6bf4b5979475;0fc6b3e2-e7e7-42a5-ad49-0d4a6f55f7dd;19c83926-bc09-4deb-911f-298d25ee5d54;eb3a5380-889c-40e7-aa95-b19baef831d3	Not Available;Not Available;Not Available;Not Available;Not Available;Not Available;Not Available;Not Available;Not Available	27;27;27;27;27;27;27;27;27	0;433;341;341;543;363;272;502;543	-1;363;300;300;502;342;216;433;502	06-BG;CPT-11;06-BG;BCNU;VP-16;CPT-11;Temozolomide;CPT-11;Tamoxifen	Not Available;Not Available;Not Available;Not Available;Not Available;Not Available;Not Available;Not Available;Not Available	5;5;5;5;5;5;5;5;5	Not Available;01;Not Available;01;01;01;02;01;Not Available	Not Available;Not Available;Not Available;Not Available;Not Available;Not Available;Not Available;Not Available;Not Available	mg/m2;mg/m2;mg/m2;mg/m2;mg/m2;mg/m2;mg/m2;mg/m2;mg	ADJUVANT;PROGRESSION;PROGRESSION;PROGRESSION;PROGRESSION;PROGRESSION;ADJUVANT;PROGRESSION;PROGRESSION	Not Applicable;Not Applicable;Not Applicable;Not Applicable;Not Applicable;Not Applicable;Not Applicable;Not Applicable;Not Applicable	Not Available;Not Available;Not Available;Not Available;Not Available;Not Available;Not Available;Not Available;Not Available	IV;IV;Not Available;PO;PO;IV;PO;IV;PO	NO;NO;NO;NO;NO;NO;NO;NO;NO	Targeted Molecular therapy;Chemotherapy;Targeted Molecular therapy;Chemotherapy;Chemotherapy;Chemotherapy;Chemotherapy;Chemotherapy;Hormone Therapy	Not Available;Not Available;Not Available;Not Available;Not Available;Not Available;Not Available;Not Available;Not Available	100;350;100;13.5;62.5;300;150;400;200	mg/m2;mg/m2;mg/m2;mg/m2;mg/m2;mg/m2;mg/m2;mg/m2;mg	Not Available;Not Available;Not Available;Not Available;Not Available;Not Available;Not Available;Not Available;Not Available	2009;2009;2009;2009;2009;2009;2009;2009;2009	Not Available	NOT HISPANIC OR LATINO	TCGA-12-0820-F23683	da464f45-4854-4ed2-bcca-7c6eab383789	27
	TCGA-28-5214	FEMALE	291	Untreated primary (de novo) GBM	Brain	Dead	1	130		Progression of Disease	WITH TUMOR		56	Not Available	TCGA-06-0412	98d3ae4b-1f14-4067-ac60-7eaace5007f2	11	-20619	291	0	245	TCGA-06-0412-D22843;TCGA-06-0412-D22841;TCGA-06-0412-D22842	65dd4eaf-842f-4dfa-ac44-10671cafe7fd;46748223-93e9-4e26-97c4-649bc8b2f810;645d6a7d-d8c2-4f77-8c0f-5584ee23711d	Not Available;Not Available;Not Available	29;29;29	258;Not Available;137	137;Not Available;106	Carmustine;Taxol;9AC 9 Aminocamplotecian	Not Available;Not Available;Not Available	11;11;11	02;01;01	Not Available;Not Available;Not Available	Not Available;Not Available;Not Available	PROGRESSION;ADJUVANT;ADJUVANT	Not Applicable;Not Applicable;Not Applicable	Not Available;Not Available;Not Available	Not Available;Not Available;Not Available	NO;NO;NO	Chemotherapy;Chemotherapy;Chemotherapy	Not Available;Not Available;Not Available	Not Available;Not Available;Not Available	Not Available;Not Available;Not Available	Not Available;Not Available;Not Available	2011;2011;2011	Not Available	NOT HISPANIC OR LATINO	TCGA-06-0412-F22840	ab1377c0-9ad7-4757-99f7-4931623a5248	11
	TCGA-28-5213	MALE	358	Untreated primary (de novo) GBM	Brain	Alive	0	358			TUMOR FREE		71	Not Available	TCGA-19-0955	f473a0d0-72b6-465e-93f7-122224960e80	19	-25974	Not Applicable	0	358	TCGA-19-0955-D25336	26fd8e07-facd-4b36-a5b2-cbd20f8131b2	Not Available	24	277	31	Temozolomide	Not Available	4	6	Not Available	mg	ADJUVANT	Not Applicable	Not Available	PO	NO	Chemotherapy	Not Available	360	mg	Not Available	2009	Not Available	NOT HISPANIC OR LATINO	TCGA-19-0955-F25335	5f34f30e-bb94-4008-9382-e8daa6961adc	19
	TCGA-08-0529	FEMALE	684	Untreated primary (de novo) GBM	Brain	Dead	1	647		Progression of Disease	WITH TUMOR		53	Not Available	TCGA-19-5956	7e70a318-3acc-42f3-8287-158a2199f0bc	3	-19591	Not Applicable	0	198	TCGA-19-5956-D25486;TCGA-19-5956-D43173;TCGA-19-5956-D43174	0c8a9763-627b-4ea0-a1ce-4f8f81b0be43;7D9F81E7-0165-42C9-843A-7D958DE2A177;69C3BFF8-BA08-408D-A17D-5DFEC97FD097	Not Available;Not Available;Not Available	3;14;14	70;70;604	51;51;202	Temodar;Avastin;Temodar	Not Available;Stable Disease;Stable Disease	6;5;5	Not Available;Not Available;Not Available	Not Available;Not Available;Not Available	Not Available;Not Available;Not Available	ADJUVANT;Not Available;Not Available	Not Applicable;Not Applicable;Not Applicable	Not Available;Not Available;Not Available	PO;Not Available;Not Available	NO;NO;NO	Chemotherapy;Chemotherapy;Chemotherapy	Not Available;Not Available;Not Available	Not Available;Not Available;Not Available	Not Available;Not Available;Not Available	Not Available;YES;NO	2011;2013;2013	Not Available	NOT HISPANIC OR LATINO	TCGA-19-5956-F25485;TCGA-19-5956-F43175	3f90cb8b-4d2d-4150-849c-4f6ff83dd56b;32EF0953-811B-42DE-99C5-10B24396EDFC	3;14
	TCGA-15-0742	FEMALE	3881	Untreated primary (de novo) GBM	Brain	Dead	0	3881			Not Available		53	Not Available	TCGA-12-1088	ac72738c-8b33-4f03-917c-86b114a2b9bd	6	-19667	3881	0	3881	TCGA-12-1088-D23360;TCGA-12-1088-D23359	029857ca-5177-49ad-90a4-83c14d8c40b8;36795c4e-ec0a-4ca9-bbf8-ae00614d788c	Not Available;Not Available	6;6	3779;3821	3735;3779	CCNU;CCNU	Not Available;Not Available	7;7	01;01	Not Available;Not Available	mg/m2;mg/m2	ADJUVANT;ADJUVANT	Not Applicable;Not Applicable	Not Available;Not Available	PO;PO	NO;NO	Chemotherapy;Chemotherapy	Not Available;Not Available	110;82.5	mg/m2;mg/m2	Not Available;Not Available	2009;2009	Not Available	NOT HISPANIC OR LATINO	TCGA-12-1088-F23358	2159f00a-34d1-45b9-b556-336ba4cee0c0	6
	TCGA-32-1970	MALE	104	Untreated primary (de novo) GBM	Brain	Alive	1	96		Progression of Disease	Not Available		40	Not Available	TCGA-14-4157	38acdfc8-8abc-4d89-a68b-58c493650b48	12	-14816	Not Applicable	0	104	TCGA-14-4157-D25252;TCGA-14-4157-D25250;TCGA-14-4157-D25251	90cabd44-8b4f-4c75-a5df-20af442aaf3e;c3e0e6df-f66f-479e-9cd2-1d7e3730919c;ee3325c2-5318-4dd7-8c21-098249464fdd	Not Available;Not Available;Not Available	12;12;12	Not Available;67;Not Available	Not Available;19;96	Dexamethasone;Temodar;Temodar	Not Available;Not Available;Not Available	7;7;7	Not Available;Not Available;1	Not Available;75;Not Available	mg;mg;mg	ADJUVANT;ADJUVANT;ADJUVANT	Not Applicable;Not Applicable;Not Applicable	Not Available;Not Available;Not Available	PO;PO;PO	NO;NO;YES	Hormone Therapy;Chemotherapy;Chemotherapy	Not Available;Not Available;Not Available	Not Available;3600;355	mg;mg;mg	Not Available;Not Available;Not Available	2010;2010;2010	Not Available	Not Available	TCGA-14-4157-F25249	45f753f7-4060-46a0-8a1a-2a58a4f0efa0	12
[truncated: 75 more columns]

## Sheet: HIF
	ID	AreaOccupied_AreaOccupied_Cells	AreaOccupied_Perimeter_Cells	AreaOccupied_TotalArea_Cells	Count_Cells	Count_Nuclei	Count_mRNA	Granularity_10_MaskedHematoxylin	Granularity_11_MaskedHematoxylin	Granularity_12_MaskedHematoxylin	Granularity_13_MaskedHematoxylin	Granularity_14_MaskedHematoxylin	Granularity_15_MaskedHematoxylin	Granularity_16_MaskedHematoxylin	Granularity_1_MaskedHematoxylin	Granularity_2_MaskedHematoxylin	Granularity_3_MaskedHematoxylin	Granularity_4_MaskedHematoxylin	Granularity_5_MaskedHematoxylin	Granularity_6_MaskedHematoxylin	Granularity_7_MaskedHematoxylin	Granularity_8_MaskedHematoxylin	Granularity_9_MaskedHematoxylin	Intensity_LowerQuartileIntensity_MaskedHematoxylin	Intensity_MADIntensity_MaskedHematoxylin	Intensity_MaxIntensity_MaskedHematoxylin	Intensity_MeanIntensity_MaskedHematoxylin	Intensity_MedianIntensity_MaskedHematoxylin	Intensity_MinIntensity_MaskedHematoxylin	Intensity_PercentMaximal_MaskedHematoxylin	Intensity_StdIntensity_MaskedHematoxylin	Intensity_TotalArea_MaskedHematoxylin	Intensity_TotalIntensity_MaskedHematoxylin	Intensity_UpperQuartileIntensity_MaskedHematoxylin	Mean_Cells_AreaShape_Area	Mean_Cells_AreaShape_Center_X	Mean_Cells_AreaShape_Center_Y	Mean_Cells_AreaShape_Compactness	Mean_Cells_AreaShape_Eccentricity	Mean_Cells_AreaShape_EulerNumber	Mean_Cells_AreaShape_Extent	Mean_Cells_AreaShape_FormFactor	Mean_Cells_AreaShape_MajorAxisLength	Mean_Cells_AreaShape_MaxFeretDiameter	Mean_Cells_AreaShape_MaximumRadius	Mean_Cells_AreaShape_MeanRadius	Mean_Cells_AreaShape_MedianRadius	Mean_Cells_AreaShape_MinFeretDiameter	Mean_Cells_AreaShape_MinorAxisLength
High-expressed PHIF	TCGA-06-0939	804710	25927.1	974866	917.059	917.059	3447.94	4.01841	3.43375	3.60271	5.11696	4.22745	1.24603	3.06142	12.7566	9.86818	4.01067	2.14133	2.78257	3.71717	3.13729	3.75577	3.45722	0.190858	0.0833437	0.956702	0.284487	0.272891	0	0.000120451	0.145307	974866	277659	0.358553	881.696	501.095	509.391	1.30718	0.747792	0.997799	0.58049	0.534454	44.5616	45.4043	11.3724	4.34831	3.89671	28.589	27.1638
	TCGA-06-2570	711062	30220.5	945428	847.65	847.65	2982.65	3.24907	5.55711	4.1183	2.75678	2.32789	1.68362	1.62358	21.1984	12.4424	4.1461	3.00142	4.16317	4.12316	2.96368	4.8769	3.56295	0.140146	0.115013	0.976126	0.274164	0.248992	0	0.000106325	0.171989	945428	258814	0.37449	872.319	498.591	501.882	1.27499	0.734587	1.00652	0.600448	0.572543	43.4259	44.0577	11.6197	4.47337	4.02206	28.3936	27.2659
	TCGA-14-1034	665174	25703.1	820538	742.579	742.579	4671.53	1.75495	3.10586	3.46252	2.63919	1.80848	0.92614	2.26741	27.4789	13.8983	5.48892	3.36732	2.8834	3.14687	3.1506	3.12497	1.9576	0.0547987	0.0737842	0.937374	0.154794	0.122331	0	0.00915904	0.133151	820538	123191	0.21319	899.712	483.832	470.652	1.34349	0.749193	1.03348	0.565558	0.490386	45.3951	46.2442	11.134	4.23066	3.77696	29.1671	27.5297
	TCGA-06-0125	323267	39897.1	688488	332.067	332.067	4541	1.3099	1.78945	1.26436	1.04048	1.24715	0.853797	1.59614	25.635	18.6787	6.10854	2.76822	1.65534	1.56781	1.16926	1.22212	1.39909	0.103699	0.0944406	0.997655	0.243747	0.183593	0	0.000303473	0.196399	688488	165852	0.316778	955.938	486.169	515.212	1.22963	0.698461	1.39728	0.617607	0.569851	44.2236	44.7921	12.6868	4.82657	4.30146	30.5834	29.7204
	TCGA-06-0178	195531	25389.6	546347	198.6	198.6	2539.73	0.977196	0.603645	0.999939	1.07452	1.51011	2.08508	1.40179	15.13	15.5118	5.78008	2.52766	2.03812	1.20855	1.43303	0.712772	0.592293	0.225748	0.0663275	0.953015	0.321853	0.28293	0.00914373	0.286088	0.159531	546347	151305	0.370403	960.222	598.35	506.983	1.16631	0.659737	1.35436	0.64196	0.595021	42.4956	43.1764	13.2263	5.00832	4.4493	30.8884	30.3262
	TCGA-06-0182	320979	24211.3	453963	369.091	369.091	2090.64	1.67875	1.49881	1.53718	1.96391	3.02824	1.32955	0.675038	8.60408	9.78532	5.15132	3.16638	2.28172	2.05555	1.81288	2.48377	2.25278	0.555156	0.0794012	0.985978	0.653272	0.667931	0.0159171	6.28898	0.177944	453963	255992	0.772479	896.209	456.149	466.267	1.27882	0.723739	1.15906	0.596919	0.538062	43.8017	44.6951	11.6717	4.45181	3.97734	29.1533	27.9503
	TCGA-06-0879	830349	24412.4	979812	987.105	987.105	4121.37	4.92649	3.57794	3.18175	2.97609	4.29408	1.88443	0.569141	14.1372	11.7707	5.80444	3.32826	4.90865	7.02625	6.51559	6.26298	5.36967	0.176661	0.119063	0.996721	0.308767	0.295397	0	0.000333802	0.182466	979812	301839	0.415266	847.087	501.833	502.94	1.30725	0.743699	0.997099	0.579753	0.523325	43.5502	44.5284	11.1488	4.255	3.8036	28.1867	26.7703
	TCGA-06-5856	738284	29556	963111	737.474	737.474	4300.05	2.52305	1.62349	1.97556	2.34344	1.34157	1.73607	0.779495	16.8696	14.0491	12.208	6.10232	4.00645	8.50313	6.23749	5.05605	9.42751	0.116457	0.171908	1	0.317627	0.275079	0	0.00831567	0.242841	963111	305760	0.472498	1053.11	503.597	504.462	1.33102	0.749183	1.0096	0.574996	0.512624	48.8448	49.841	12.3133	4.65142	4.15286	31.2178	29.5854
	TCGA-41-2573	727875	33205.9	948627	785.263	785.263	3628.89	3.59003	2.4278	4.70536	2.15847	1.83936	3.59967	0.845867	19.915	10.4209	5.171	6.1251	4.03889	5.04708	3.39828	4.74661	2.05465	0.106092	0.1157	0.997278	0.243982	0.228058	0	0.000339092	0.166131	948627	231265	0.339841	932.62	492.94	500.502	1.31046	0.744738	1.02035	0.584275	0.528987	45.6517	46.4219	11.6432	4.44538	3.98451	29.4525	27.9956
Low-expressed PHIF	TCGA-06-0238	561642	37316.2	897363	493.167	493.167	888.333	2.2017	2.04947	1.82644	0.174922	2.86468	0.419176	0.339409	5.83667	9.10832	6.80714	4.08913	2.76549	1.88945	2.00234	1.40599	2.87582	0.250806	0.0828018	0.98544	0.352392	0.327633	0	0.00445997	0.165296	897363	317506	0.419694	1148.28	519.671	522.684	1.17703	0.692146	1.01807	0.644216	0.67613	47.2988	47.9028	14.3668	5.50429	4.95657	32.6219	31.9794
	TCGA-32-2632	636665	38718	936053	544.917	544.917	225.167	1.98449	2.42454	2.1971	3.03832	0.57329	0.320328	0.770315	5.45045	8.87453	7.93971	5.29672	3.31245	2.3096	2.57196	2.77969	1.9578	0.161463	0.0876817	0.919641	0.267526	0.244037	0	0.000107936	0.154111	936053	249282	0.339983	1170.35	498.295	500.665	1.19896	0.709009	1.05032	0.631673	0.640803	48.5279	49.3259	14.1712	5.41706	4.87767	32.9097	31.9698
	TCGA-76-4934	759342	34990.3	985851	646.45	646.45	668.15	4.02188	5.21098	3.79055	1.43905	2.21179	2.30378	3.20052	4.37398	6.68384	6.79253	4.627	2.75093	1.7021	2.64021	3.74681	2.49451	0.260953	0.115504	0.988466	0.387708	0.377707	0	0.000111594	0.190554	985851	382216	0.492241	1177.88	502.856	496.981	1.23151	0.722981	1.00436	0.611513	0.612942	49.572	50.4644	13.7827	5.25889	4.73965	33.1027	31.8395
	TCGA-08-0522	842092	23929.8	990095	970.231	970.231	4317.92	2.6934	4.35622	4.47744	2.12597	3.08957	2.95397	4.46894	7.70159	8.35351	5.86459	4.02717	2.8517	3.93182	4.43271	7.29506	4.29861	0.256387	0.151163	0.998565	0.411702	0.404641	0	0.693143	0.213918	990095	407571	0.566641	877.333	499.268	501.753	1.26886	0.733046	1.00234	0.594326	0.573242	43.4268	44.3973	11.6871	4.48145	4.02007	28.5555	27.3738
	TCGA-28-2514	733005	34169.4	963733	703.05	703.05	1009.3	2.8506	2.51069	2.69618	1.48435	1.72269	2.76828	2.74974	7.55218	9.6933	6.29548	3.36902	2.02522	1.79577	2.83259	1.63849	2.17541	0.223205	0.097002	0.938922	0.334371	0.323415	0	0.000103893	0.161822	963733	322433	0.417642	1046.21	501.76	497.822	1.22711	0.718543	1.01968	0.616224	0.615772	46.5953	47.342	13.1117	5.02125	4.52125	31.2239	30.1452
	TCGA-28-2513	595370	34212.8	900108	529.667	529.667	33.3333	1.94889	1.38809	2.57249	1.96476	1.46556	1.47178	1.90942	4.31089	6.03052	5.67861	4.06999	2.84929	2.30093	1.96992	1.77703	0.991047	0.21479	0.0768732	0.938391	0.30126	0.287061	0	0.000115024	0.132952	900108	269261	0.371849	1146.44	498.601	502.98	1.20764	0.704965	1.04998	0.623755	0.620635	47.9153	48.8282	13.8973	5.28811	4.75054	32.9134	31.8637
	TCGA-08-0529	810153	19108.3	977296	987.692	987.692	3318.46	4.73098	6.70619	3.46203	5.35759	3.23203	3.62887	2.00714	7.89095	10.6688	5.11774	2.23342	2.27571	3.48675	3.22645	6.19279	4.36589	0.271169	0.134829	0.999451	0.418551	0.398669	0	0.225805	0.228084	977296	408932	0.552895	829.049	497.907	513.922	1.31023	0.756017	1.00141	0.586959	0.557055	43.6547	44.5646	11.1512	4.29088	3.85195	27.2472	26.0165
	TCGA-15-0742	687419	38136.9	916953	861.417	861.417	6195.5	1.50635	2.62239	1.68459	1.04627	3.75891	1.61914	0.162504	15.0158	21.2404	8.23539	3.51644	2.58841	3.1388	2.558	1.47303	2.34037	0.127046	0.166062	0.997929	0.339152	0.285288	0	0.718097	0.246119	916953	295254	0.516876	810.733	523.216	503.161	1.21788	0.713254	1.05312	0.623786	0.627208	40.7149	41.3287	11.7838	4.55587	4.09343	27.3846	26.6959
	TCGA-32-1970	712869	38511.3	948702	759.294	759.294	1806.88	3.14358	1.81556	2.37917	3.04729	4.2621	2.63614	0.346971	11.2336	14.1625	7.45516	3.58508	2.33311	3.34251	2.62005	2.27242	3.17106	0.133856	0.115049	0.95087	0.275915	0.247794	0	0.000106058	0.18131	948702	260881	0.366791	941.292	495.754	507.011	1.2045	0.708368	1.01538	0.628348	0.645945	43.6679	44.2868	12.7334	4.90779	4.42171	29.5788	28.8085
[truncated: 502 more columns]
